# Supplementary material for: ﻿A review of the genus Laeocathaica Möllendorff, 1899 (Gastropoda, Pulmonata, Camaenidae)
Source: Zookeys. 2022 Feb 15;1086:33–76. doi: 10.3897/zookeys.1086.77408 (PMC8863766; doi:10.3897/zookeys.1086.77408)
Supplement: XML Treatment for Cathaica (Cathaica) bizonalis [file zookeys.1086.77408-treatment2.xml]

<!DOCTYPE tp:taxon-treatment
  PUBLIC "-//TaxonX//DTD Taxonomic Treatment Publishing DTD v0 20100105//EN" "tax-treatment-NSO.dtd">
<tp:taxon-treatment xmlns:tp="http://www.plazi.org/taxpub"><tp:treatment-meta><kwd-group><label>Taxon classification</label><kwd>
                <named-content content-type="kingdom">Animalia</named-content>
              </kwd><kwd>
                <named-content content-type="order">Stylommatophora</named-content>
              </kwd><kwd>
                <named-content content-type="family">Bradybaenidae</named-content>
              </kwd></kwd-group><mixed-citation publication-type="journal"><person-group><name><surname>Páll-Gergely</surname><given-names>Barna</given-names></name><name><surname>Hunyadi</surname><given-names>András</given-names></name><name><surname>Meng</surname><given-names>Kaibaryer</given-names></name><name><surname>Fekete</surname><given-names>Judit</given-names></name></person-group><article-title>﻿A review of the genus <italic><tp:taxon-name><tp:taxon-name-part taxon-name-part-type="genus" reg="Laeocathaica">Laeocathaica</tp:taxon-name-part></tp:taxon-name></italic> Möllendorff, 1899 (<tp:taxon-name><tp:taxon-name-part taxon-name-part-type="class">Gastropoda</tp:taxon-name-part></tp:taxon-name>, <tp:taxon-name><tp:taxon-name-part taxon-name-part-type="infraclass">Pulmonata</tp:taxon-name-part></tp:taxon-name>, <tp:taxon-name><tp:taxon-name-part taxon-name-part-type="family">Camaenidae</tp:taxon-name-part></tp:taxon-name>)</article-title><source>Zookeys</source><day>15</day><month>02</month><year>2022</year><volume>1086</volume><fpage>33</fpage><lpage>76</lpage><pub-id pub-id-type="doi">10.3897/zookeys.1086.77408</pub-id></mixed-citation></tp:treatment-meta><tp:nomenclature><label>﻿</label><tp:taxon-name><object-id xmlns:xlink="http://www.w3.org/1999/xlink" content-type="arpha" xlink:type="simple">0E019B5F-8B22-53E6-A3EB-E1D1F749A548</object-id><tp:taxon-name-part taxon-name-part-type="genus" reg="Cathaica">Cathaica</tp:taxon-name-part> (<tp:taxon-name-part taxon-name-part-type="subgenus" reg="Cathaica">Cathaica</tp:taxon-name-part>) <tp:taxon-name-part taxon-name-part-type="species" reg="bizonalis">bizonalis</tp:taxon-name-part></tp:taxon-name><tp:taxon-authority>Chen &amp; Zhang, 2004</tp:taxon-authority><xref ref-type="fig" rid="F1">Figure 1</xref><tp:nomenclature-citation-list><tp:nomenclature-citation><tp:taxon-name><tp:taxon-name-part taxon-name-part-type="genus" reg="Cathaica">Cathaica</tp:taxon-name-part> (<tp:taxon-name-part taxon-name-part-type="subgenus" reg="Cathaica">Cathaica</tp:taxon-name-part>) <tp:taxon-name-part taxon-name-part-type="species" reg="bizonalis">bizonalis</tp:taxon-name-part></tp:taxon-name><comment>Chen &amp; Zhang, 2004: 238 [Chinese description], fig. 219 (erroneous figure showing <tp:taxon-name><tp:taxon-name-part taxon-name-part-type="genus" reg="Laeocathaica">L.</tp:taxon-name-part><tp:taxon-name-part taxon-name-part-type="species" reg="carinalis">carinalis</tp:taxon-name-part></tp:taxon-name> specimen); 439 [English description].</comment></tp:nomenclature-citation></tp:nomenclature-citation-list></tp:nomenclature><tp:treatment-sec sec-type="type locality" id="SECID0ESPAC"><title>Type locality.</title><p>陕西洛川县黑木沟. “Hemugou twon [sic!], Luochuan County (<named-content xmlns:xlink="http://www.w3.org/1999/xlink" content-type="dwc:verbatimCoordinates" xlink:type="simple"><named-content content-type="geo-json" specific-use="{&#34;type&#34;:&#34;Point&#34;,&#34;coordinates&#34;:[109.066667,35.116667]}" id="NCID0E2PAC" xlink:type="simple">35°7'N, 109°04'E</named-content></named-content>), Shaanxi Province”.</p></tp:treatment-sec><tp:treatment-sec sec-type="remarks" id="SECID0EBAAE"><title>Remarks.</title><p><xref ref-type="bibr" rid="B4">Chen and Zhang (2004)</xref> described two species relevant for the present study: <tp:taxon-name><tp:taxon-name-part taxon-name-part-type="genus" reg="Cathaica">Cathaica</tp:taxon-name-part> (<tp:taxon-name-part taxon-name-part-type="subgenus" reg="Cathaica">Cathaica</tp:taxon-name-part>) <tp:taxon-name-part taxon-name-part-type="species" reg="bizonalis">bizonalis</tp:taxon-name-part></tp:taxon-name> Chen &amp; Zhang, 2004 and <italic><tp:taxon-name><tp:taxon-name-part taxon-name-part-type="genus" reg="Laeocathaica">Laeocathaica</tp:taxon-name-part><tp:taxon-name-part taxon-name-part-type="species" reg="carinalis">carinalis</tp:taxon-name-part></tp:taxon-name></italic> Chen &amp; Zhang, 2004. According to the original description of <italic><tp:taxon-name><tp:taxon-name-part taxon-name-part-type="genus" reg="Cathaica">Cathaica</tp:taxon-name-part><tp:taxon-name-part taxon-name-part-type="species" reg="bizonalis">bizonalis</tp:taxon-name-part></tp:taxon-name></italic> (page 238 for Chinese, page 439 for English description), it is a dextral species characterised by a keel and two spiral bands (one above and one below the keel), and it is known from Shaanxi Province. The accompanying figure (<xref ref-type="bibr" rid="B4">Chen and Zhang 2004</xref>: fig. 219), however, shows a sinistral <italic><tp:taxon-name><tp:taxon-name-part taxon-name-part-type="genus" reg="Laeocathaica">Laeocathaica</tp:taxon-name-part></tp:taxon-name></italic> species, identified here as <italic><tp:taxon-name><tp:taxon-name-part taxon-name-part-type="genus" reg="Laeocathaica">L.</tp:taxon-name-part><tp:taxon-name-part taxon-name-part-type="species" reg="carinalis">carinalis</tp:taxon-name-part></tp:taxon-name></italic>.</p><p>According to the original description of <italic><tp:taxon-name><tp:taxon-name-part taxon-name-part-type="genus" reg="Laeocathaica">Laeocathaica</tp:taxon-name-part><tp:taxon-name-part taxon-name-part-type="species" reg="carinalis">carinalis</tp:taxon-name-part></tp:taxon-name></italic>, that species is characterised by a sinistral, strongly depressed, keeled shell with a broad umbilicus. However, the provided photo (<xref ref-type="bibr" rid="B4">Chen and Zhang 2004</xref>: fig. 334) shows a sinistral juvenile shell of probably a <italic><tp:taxon-name><tp:taxon-name-part taxon-name-part-type="genus" reg="Laeocathaica">Laeocathaica</tp:taxon-name-part></tp:taxon-name></italic> species with blunt keel and narrow umbilicus.</p><fig id="F1" position="float" orientation="portrait"><object-id xmlns:xlink="http://www.w3.org/1999/xlink" content-type="doi" xlink:type="simple">10.3897/zookeys.1086.77408.figure1</object-id><object-id xmlns:xlink="http://www.w3.org/1999/xlink" content-type="arpha" xlink:type="simple">6839631F-1E30-5991-BECD-5F638158A376</object-id><label>Figure 1.</label><caption><p>Paratypes of <tp:taxon-name><tp:taxon-name-part taxon-name-part-type="genus" reg="Cathaica">Cathaica</tp:taxon-name-part> (<tp:taxon-name-part taxon-name-part-type="subgenus" reg="Cathaica">Cathaica</tp:taxon-name-part>) <tp:taxon-name-part taxon-name-part-type="species" reg="bizonalis">bizonalis</tp:taxon-name-part></tp:taxon-name> Chen &amp; Zhang, 2004 <bold>A</bold><named-content xmlns:xlink="http://www.w3.org/1999/xlink" content-type="dwc:institutional_code" xlink:type="simple">IZCAS</named-content> TM 097593 <bold>B</bold><named-content xmlns:xlink="http://www.w3.org/1999/xlink" content-type="dwc:institutional_code" xlink:type="simple">IZCAS</named-content> TM 097600. Scale bar: 10 mm. Photographs: Kaibaryer Meng.</p></caption><graphic xmlns:xlink="http://www.w3.org/1999/xlink" xlink:href="zookeys-1086-033-g001.jpg" position="float" orientation="portrait" xlink:type="simple" id="oo_646376.jpg"><uri content-type="original_file" xlink:type="simple">https://binary.pensoft.net/fig/646376</uri></graphic></fig><fig id="F2" position="float" orientation="portrait"><object-id xmlns:xlink="http://www.w3.org/1999/xlink" content-type="doi" xlink:type="simple">10.3897/zookeys.1086.77408.figure2</object-id><object-id xmlns:xlink="http://www.w3.org/1999/xlink" content-type="arpha" xlink:type="simple">1DB59872-4D8D-5188-8FC5-E98613BAFB91</object-id><label>Figure 2.</label><caption><p>Distribution of the genus <italic><tp:taxon-name><tp:taxon-name-part taxon-name-part-type="genus" reg="Laeocathaica">Laeocathaica</tp:taxon-name-part></tp:taxon-name></italic> in China <bold>A</bold> see Figs <xref ref-type="fig" rid="F8">8</xref>, <xref ref-type="fig" rid="F11">11</xref>, <xref ref-type="fig" rid="F17">17</xref>, <xref ref-type="fig" rid="F24">24</xref> for details <bold>B</bold> see Fig. <xref ref-type="fig" rid="F14">14</xref> for detail.</p></caption><graphic xmlns:xlink="http://www.w3.org/1999/xlink" xlink:href="zookeys-1086-033-g002.jpg" position="float" orientation="portrait" xlink:type="simple" id="oo_646377.jpg"><uri content-type="original_file" xlink:type="simple">https://binary.pensoft.net/fig/646377</uri></graphic></fig><p>Examining the specimens deposited in <named-content xmlns:xlink="http://www.w3.org/1999/xlink" content-type="dwc:institutional_code" xlink:type="simple">IZCAS</named-content> revealed the following:</p><list list-type="order"><list-item><p>The shell labelled as the holotype of Cathaica bizonalis is a dextral, juvenile shell.</p></list-item><list-item><p>A jar labelled as paratypes of Cathaica bizonalis (IZCAS TM 006579–006595) contains several probably conspecific juvenile specimens in ethanol.</p></list-item><list-item><p>Another jar labelled as paratypes of Cathaica bizonalis (IZCAS TM 097575–097587) contained 13 dry adult shells of a Laeocathaica carinalis (sinistral, strongly keeled species).</p></list-item><list-item><p>Among those shells (IZCAS TM 097575–097587), specimen IZCAS TM 097578 is exactly the same shell as in fig. 219 of Chen and Zhang (2004).</p></list-item><list-item><p>A jar labelled as paratypes of Laeocathaica carinalis (IZCAS TM 006612–006625) contained several adult specimens of L. carinalis in ethanol.</p></list-item><list-item><p>Another jar labelled as paratypes of Laeocathaica carinalis (IZCAS TM 097588–097602) contained several dry adult shells of Cathaica bizonalis (two of them figured in this work, see Fig. 1). This clearly shows that shells of the above taxa have been confused even before the publication. As a result, not only were the different samples mixed up with the labels in the collection, but also in the original descriptions.</p></list-item></list><p>Based on <xref ref-type="bibr" rid="B4">Chen and Zhang (2004)</xref> and the examination of the specimens deposited in <named-content xmlns:xlink="http://www.w3.org/1999/xlink" content-type="dwc:institutional_code" xlink:type="simple">IZCAS</named-content>, we conclude the following:</p><list list-type="order"><list-item><p>Fig. 219 in Chen and Zhang (2004) shows the holotype of Laeocathaica carinalis Chen &amp; Zhang, 2004 instead of Cathaica bizonalis.</p></list-item><list-item><p>Fig. 334 in Chen and Zhang (2004) shows an unidentifiable juvenile Laeocathaica species, and not Laeocathaica carinalis.</p></list-item><list-item><p>A holotype was designated in the original description of Cathaica bizonalis, so a lectotype cannot be chosen later. The holotype cannot be located because there is no photograph in the original description, and because the paratypes are of similar size (i.e., the given measurements of the holotype are insufficient to recognize the shell). So, we treat it as lost (perhaps in the lot of paratypes). Since all the paratypes belong to one single species, and are consistent with the original description, we know what the authors intended by the taxon, so designation of a neotype is not needed.</p></list-item></list></tp:treatment-sec><tp:treatment-sec><!--Section generated to contain objects referenced in tp:taxon-treatment.--><fig id="F8" position="float" orientation="portrait"><object-id xmlns:xlink="http://www.w3.org/1999/xlink" content-type="doi" xlink:type="simple">10.3897/zookeys.1086.77408.figure8</object-id><object-id xmlns:xlink="http://www.w3.org/1999/xlink" content-type="arpha" xlink:type="simple">7490344D-D920-5614-B356-0BEE7B3F1D39</object-id><label>Figure 8.</label><caption><p>Distribution of <italic><tp:taxon-name><tp:taxon-name-part taxon-name-part-type="genus" reg="Laeocathaica">Laeocathaica</tp:taxon-name-part><tp:taxon-name-part taxon-name-part-type="species" reg="amdoana">amdoana</tp:taxon-name-part></tp:taxon-name></italic> Möllendorff, 1899 in China (detail from Fig. <xref ref-type="fig" rid="F2">2A</xref>).</p></caption><graphic xmlns:xlink="http://www.w3.org/1999/xlink" xlink:href="zookeys-1086-033-g008.jpg" position="float" orientation="portrait" xlink:type="simple" id="oo_646383.jpg"><uri content-type="original_file" xlink:type="simple">https://binary.pensoft.net/fig/646383</uri></graphic></fig><fig id="F11" position="float" orientation="portrait"><object-id xmlns:xlink="http://www.w3.org/1999/xlink" content-type="doi" xlink:type="simple">10.3897/zookeys.1086.77408.figure11</object-id><object-id xmlns:xlink="http://www.w3.org/1999/xlink" content-type="arpha" xlink:type="simple">C64E5545-29F2-58B3-B3D6-702B8E5A931D</object-id><label>Figure 11.</label><caption><p>Distribution of <italic><tp:taxon-name><tp:taxon-name-part taxon-name-part-type="genus" reg="Laeocathaica">Laeocathaica</tp:taxon-name-part></tp:taxon-name></italic> species in China (detail from Fig. <xref ref-type="fig" rid="F2">2A</xref>).</p></caption><graphic xmlns:xlink="http://www.w3.org/1999/xlink" xlink:href="zookeys-1086-033-g011.jpg" position="float" orientation="portrait" xlink:type="simple" id="oo_646386.jpg"><uri content-type="original_file" xlink:type="simple">https://binary.pensoft.net/fig/646386</uri></graphic></fig><fig id="F17" position="float" orientation="portrait"><object-id xmlns:xlink="http://www.w3.org/1999/xlink" content-type="doi" xlink:type="simple">10.3897/zookeys.1086.77408.figure17</object-id><object-id xmlns:xlink="http://www.w3.org/1999/xlink" content-type="arpha" xlink:type="simple">C536E76B-42A0-5A24-BB72-DA37C487FA66</object-id><label>Figure 17.</label><caption><p>Distribution of <italic><tp:taxon-name><tp:taxon-name-part taxon-name-part-type="genus" reg="Laeocathaica">Laeocathaica</tp:taxon-name-part></tp:taxon-name></italic> species in China (<bold>A</bold> in Fig. <xref ref-type="fig" rid="F2">2</xref>).</p></caption><graphic xmlns:xlink="http://www.w3.org/1999/xlink" xlink:href="zookeys-1086-033-g017.jpg" position="float" orientation="portrait" xlink:type="simple" id="oo_646392.jpg"><uri content-type="original_file" xlink:type="simple">https://binary.pensoft.net/fig/646392</uri></graphic></fig><fig id="F24" position="float" orientation="portrait"><object-id xmlns:xlink="http://www.w3.org/1999/xlink" content-type="doi" xlink:type="simple">10.3897/zookeys.1086.77408.figure24</object-id><object-id xmlns:xlink="http://www.w3.org/1999/xlink" content-type="arpha" xlink:type="simple">99F82E5F-22B0-5FBD-9A7A-C0B67B3638B0</object-id><label>Figure 24.</label><caption><p>Distribution of <italic><tp:taxon-name><tp:taxon-name-part taxon-name-part-type="genus" reg="Laeocathaica">Laeocathaica</tp:taxon-name-part></tp:taxon-name></italic> species in China (<bold>A</bold> in Fig. <xref ref-type="fig" rid="F2">2</xref>).</p></caption><graphic xmlns:xlink="http://www.w3.org/1999/xlink" xlink:href="zookeys-1086-033-g024.jpg" position="float" orientation="portrait" xlink:type="simple" id="oo_646399.jpg"><uri content-type="original_file" xlink:type="simple">https://binary.pensoft.net/fig/646399</uri></graphic></fig><fig id="F14" position="float" orientation="portrait"><object-id xmlns:xlink="http://www.w3.org/1999/xlink" content-type="doi" xlink:type="simple">10.3897/zookeys.1086.77408.figure14</object-id><object-id xmlns:xlink="http://www.w3.org/1999/xlink" content-type="arpha" xlink:type="simple">285329E9-7936-5A7A-9D2B-7D8555C9BAE4</object-id><label>Figure 14.</label><caption><p>Distribution of <italic><tp:taxon-name><tp:taxon-name-part taxon-name-part-type="genus" reg="Laeocathaica">Laeocathaica</tp:taxon-name-part></tp:taxon-name></italic> species in China (<bold>B</bold> in Fig. <xref ref-type="fig" rid="F2">2</xref>).</p></caption><graphic xmlns:xlink="http://www.w3.org/1999/xlink" xlink:href="zookeys-1086-033-g014.jpg" position="float" orientation="portrait" xlink:type="simple" id="oo_646389.jpg"><uri content-type="original_file" xlink:type="simple">https://binary.pensoft.net/fig/646389</uri></graphic></fig></tp:treatment-sec><ref-list><ref id="B4"><mixed-citation xmlns:xlink="http://www.w3.org/1999/xlink" xlink:type="simple"><person-group><name name-style="western"><surname>Chen</surname><given-names>D-N</given-names></name><name name-style="western"><surname>Zhang</surname><given-names>G-Q</given-names></name></person-group> (<year>2004</year>) <source>Fauna Sinica Invertebrata Vol. 37 (<tp:taxon-name><tp:taxon-name-part taxon-name-part-type="phylum">Mollusca</tp:taxon-name-part></tp:taxon-name>: <tp:taxon-name><tp:taxon-name-part taxon-name-part-type="class">Gastropoda</tp:taxon-name-part></tp:taxon-name>: <tp:taxon-name><tp:taxon-name-part taxon-name-part-type="order">Stylommatophora</tp:taxon-name-part></tp:taxon-name>: <tp:taxon-name><tp:taxon-name-part taxon-name-part-type="family">Bradybaenidae</tp:taxon-name-part></tp:taxon-name>).</source><publisher-name>Science Press</publisher-name>, <publisher-loc>Beijing</publisher-loc>, <size units="page">482 pp</size>. [pls. 1–8]</mixed-citation></ref></ref-list></tp:taxon-treatment>
