# Supplementary material for: ﻿A review of the genus Laeocathaica Möllendorff, 1899 (Gastropoda, Pulmonata, Camaenidae)
Source: Zookeys. 2022 Feb 15;1086:33–76. doi: 10.3897/zookeys.1086.77408 (PMC8863766; doi:10.3897/zookeys.1086.77408)
Supplement: XML Treatment for Laeocathaica amdoana [file zookeys.1086.77408-treatment4.xml]

<!DOCTYPE tp:taxon-treatment
  PUBLIC "-//TaxonX//DTD Taxonomic Treatment Publishing DTD v0 20100105//EN" "tax-treatment-NSO.dtd">
<tp:taxon-treatment xmlns:tp="http://www.plazi.org/taxpub"><tp:treatment-meta><kwd-group><label>Taxon classification</label><kwd>
                <named-content content-type="kingdom">Animalia</named-content>
              </kwd><kwd>
                <named-content content-type="order">Stylommatophora</named-content>
              </kwd><kwd>
                <named-content content-type="family">Bradybaenidae</named-content>
              </kwd></kwd-group><mixed-citation publication-type="journal"><person-group><name><surname>Páll-Gergely</surname><given-names>Barna</given-names></name><name><surname>Hunyadi</surname><given-names>András</given-names></name><name><surname>Meng</surname><given-names>Kaibaryer</given-names></name><name><surname>Fekete</surname><given-names>Judit</given-names></name></person-group><article-title>﻿A review of the genus <italic><tp:taxon-name><tp:taxon-name-part taxon-name-part-type="genus" reg="Laeocathaica">Laeocathaica</tp:taxon-name-part></tp:taxon-name></italic> Möllendorff, 1899 (<tp:taxon-name><tp:taxon-name-part taxon-name-part-type="class">Gastropoda</tp:taxon-name-part></tp:taxon-name>, <tp:taxon-name><tp:taxon-name-part taxon-name-part-type="infraclass">Pulmonata</tp:taxon-name-part></tp:taxon-name>, <tp:taxon-name><tp:taxon-name-part taxon-name-part-type="family">Camaenidae</tp:taxon-name-part></tp:taxon-name>)</article-title><source>Zookeys</source><day>15</day><month>02</month><year>2022</year><volume>1086</volume><fpage>33</fpage><lpage>76</lpage><pub-id pub-id-type="doi">10.3897/zookeys.1086.77408</pub-id></mixed-citation></tp:treatment-meta><tp:nomenclature><label>﻿</label><tp:taxon-name>
              <object-id xmlns:xlink="http://www.w3.org/1999/xlink" content-type="arpha" xlink:type="simple">4CBFCF0D-A923-55C8-80AD-F3DEEF019CB6</object-id>
              <tp:taxon-name-part taxon-name-part-type="genus" reg="Laeocathaica">Laeocathaica</tp:taxon-name-part>
              <tp:taxon-name-part taxon-name-part-type="species" reg="amdoana">amdoana</tp:taxon-name-part>
            </tp:taxon-name><tp:taxon-authority>Möllendorff, 1899</tp:taxon-authority><xref ref-type="fig" rid="F3">Figures 3</xref><xref ref-type="fig" rid="F4">, 4</xref><xref ref-type="fig" rid="F5">, 5</xref><xref ref-type="fig" rid="F6">, 6</xref><xref ref-type="fig" rid="F7">, 7</xref><tp:nomenclature-citation-list><tp:nomenclature-citation><tp:taxon-name>
                  <tp:taxon-name-part taxon-name-part-type="genus" reg="Laeocathaica">Laeocathaica</tp:taxon-name-part>
                  <tp:taxon-name-part taxon-name-part-type="species" reg="amdoana">amdoana</tp:taxon-name-part>
                </tp:taxon-name><comment>Möllendorff, 1899: 92–93, pl. 5, fig. 5.</comment></tp:nomenclature-citation><tp:nomenclature-citation><tp:taxon-name>
                  <tp:taxon-name-part taxon-name-part-type="genus" reg="Laeocathaica">Laeocathaica</tp:taxon-name-part>
                  <tp:taxon-name-part taxon-name-part-type="species" reg="distinguenda">distinguenda</tp:taxon-name-part>
                </tp:taxon-name><comment>Möllendorff, 1899: 93, pl. 5, fig. 6. <bold>new synonym</bold></comment></tp:nomenclature-citation><tp:nomenclature-citation><tp:taxon-name>
                  <tp:taxon-name-part taxon-name-part-type="genus" reg="Laeocathaica">Laeocathaica</tp:taxon-name-part>
                  <tp:taxon-name-part taxon-name-part-type="species" reg="tropidorhaphe">tropidorhaphe</tp:taxon-name-part>
                </tp:taxon-name><comment>Möllendorff, 1899: 94, pl. 5, fig. 7. <bold>new synonym</bold></comment></tp:nomenclature-citation><tp:nomenclature-citation><tp:taxon-name>
                  <tp:taxon-name-part taxon-name-part-type="genus" reg="Laeocathaica">Laeocathaica</tp:taxon-name-part>
                  <tp:taxon-name-part taxon-name-part-type="species" reg="amdoana">amdoana</tp:taxon-name-part>
                </tp:taxon-name><comment>. – <xref ref-type="bibr" rid="B19">Yen 1939</xref>: 148, pl. 15, fig. 31.</comment></tp:nomenclature-citation><tp:nomenclature-citation><tp:taxon-name>
                  <tp:taxon-name-part taxon-name-part-type="genus" reg="Laeocathaica">Laeocathaica</tp:taxon-name-part>
                  <tp:taxon-name-part taxon-name-part-type="species" reg="distinguenda">distinguenda</tp:taxon-name-part>
                </tp:taxon-name><comment>. – <xref ref-type="bibr" rid="B19">Yen 1939</xref>: 149, pl. 15, fig. 32.</comment></tp:nomenclature-citation><tp:nomenclature-citation><tp:taxon-name>
                  <tp:taxon-name-part taxon-name-part-type="genus" reg="Laeocathaica">Laeocathaica</tp:taxon-name-part>
                  <tp:taxon-name-part taxon-name-part-type="species" reg="tropidorhaphe">tropidorhaphe</tp:taxon-name-part>
                </tp:taxon-name><comment>. – <xref ref-type="bibr" rid="B19">Yen 1939</xref>: 149, pl. 15, fig. 33.</comment></tp:nomenclature-citation><tp:nomenclature-citation><tp:taxon-name><tp:taxon-name-part taxon-name-part-type="genus" reg="Laeocathaica">Laeocathaica</tp:taxon-name-part> (<tp:taxon-name-part taxon-name-part-type="subgenus" reg="Laeocathaica">Laeocathaica</tp:taxon-name-part>) <tp:taxon-name-part taxon-name-part-type="species" reg="amdoana">amdoana</tp:taxon-name-part></tp:taxon-name><comment>. – <xref ref-type="bibr" rid="B20">Zilch 1968</xref>: 173.</comment></tp:nomenclature-citation><tp:nomenclature-citation><tp:taxon-name><tp:taxon-name-part taxon-name-part-type="genus" reg="Laeocathaica">Laeocathaica</tp:taxon-name-part> (<tp:taxon-name-part taxon-name-part-type="subgenus" reg="Laeocathaica">Laeocathaica</tp:taxon-name-part>) <tp:taxon-name-part taxon-name-part-type="species" reg="distinguenda">distinguenda</tp:taxon-name-part></tp:taxon-name><comment>. – <xref ref-type="bibr" rid="B20">Zilch 1968</xref>: 173.</comment></tp:nomenclature-citation><tp:nomenclature-citation><tp:taxon-name><tp:taxon-name-part taxon-name-part-type="genus" reg="Laeocathaica">Laeocathaica</tp:taxon-name-part> (<tp:taxon-name-part taxon-name-part-type="subgenus" reg="Laeocathaica">Laeocathaica</tp:taxon-name-part>) <tp:taxon-name-part taxon-name-part-type="species" reg="tropidorhaphe">tropidorhaphe</tp:taxon-name-part></tp:taxon-name><comment>. – <xref ref-type="bibr" rid="B20">Zilch 1968</xref>: 175.</comment></tp:nomenclature-citation><tp:nomenclature-citation><tp:taxon-name>
                  <tp:taxon-name-part taxon-name-part-type="genus" reg="Laeocathaica">Laeocathaica</tp:taxon-name-part>
                  <tp:taxon-name-part taxon-name-part-type="species" reg="amdoana">amdoana</tp:taxon-name-part>
                </tp:taxon-name><comment>. – Chen &amp; Zhang 2004: 316, fig. 303.</comment></tp:nomenclature-citation><tp:nomenclature-citation><tp:taxon-name>
                  <tp:taxon-name-part taxon-name-part-type="genus" reg="Laeocathaica">Laeocathaica</tp:taxon-name-part>
                  <tp:taxon-name-part taxon-name-part-type="species" reg="distinguenda">distinguenda</tp:taxon-name-part>
                </tp:taxon-name><comment>. – Chen &amp; Zhang, 2004: 318, fig. 305.</comment></tp:nomenclature-citation><tp:nomenclature-citation><tp:taxon-name>
                  <tp:taxon-name-part taxon-name-part-type="genus" reg="Laeocathaica">Laeocathaica</tp:taxon-name-part>
                  <tp:taxon-name-part taxon-name-part-type="species" reg="tropidorhaphe">tropidorhaphe</tp:taxon-name-part>
                </tp:taxon-name><comment>. – Chen &amp; Zhang 2004: 319, fig. 307.</comment></tp:nomenclature-citation><tp:nomenclature-citation><tp:taxon-name>
                  <tp:taxon-name-part taxon-name-part-type="genus" reg="Laeocathaica">Laeocathaica</tp:taxon-name-part>
                  <tp:taxon-name-part taxon-name-part-type="species" reg="dangchangensis">dangchangensis</tp:taxon-name-part>
                </tp:taxon-name><comment>Chen &amp; Zhang, 2004: 339 [Chinese description], 443 [English description], fig. 332. <bold>new synonym</bold></comment></tp:nomenclature-citation></tp:nomenclature-citation-list></tp:nomenclature><tp:treatment-sec sec-type="type material" id="SECID0ECWAE"><title>Type material.</title><p>China (Gansu), Ho-dshi-gou, coll. Möllendorff ex coll. Potanin 853, <named-content xmlns:xlink="http://www.w3.org/1999/xlink" content-type="dwc:institutional_code" xlink:type="simple">SMF</named-content> 8952 (lectotype of <italic><tp:taxon-name><tp:taxon-name-part taxon-name-part-type="genus" reg="Laeocathaica"/><tp:taxon-name-part taxon-name-part-type="species" reg="amdoana">amdoana</tp:taxon-name-part></tp:taxon-name></italic>, Fig. <xref ref-type="fig" rid="F3">3A, B</xref>) • China (SO-Gansu), Wen-Hsien, coll. Möllendorff ex coll. Potanin 907, <named-content xmlns:xlink="http://www.w3.org/1999/xlink" content-type="dwc:institutional_code" xlink:type="simple">SMF</named-content> 8953 (paralectotype of <italic><tp:taxon-name><tp:taxon-name-part taxon-name-part-type="genus" reg="Laeocathaica"/><tp:taxon-name-part taxon-name-part-type="species" reg="amdoana">amdoana</tp:taxon-name-part></tp:taxon-name></italic>) • China (Sy-tshuan): Thal des Pui-hob. Lum-du, coll. Möllendorff ex coll. Potanin 906, <named-content xmlns:xlink="http://www.w3.org/1999/xlink" content-type="dwc:institutional_code" xlink:type="simple">SMF</named-content> 8959 (lectotype of <italic><tp:taxon-name><tp:taxon-name-part taxon-name-part-type="genus" reg="Laeocathaica"/><tp:taxon-name-part taxon-name-part-type="species" reg="distinguenda">distinguenda</tp:taxon-name-part></tp:taxon-name></italic>, Fig. <xref ref-type="fig" rid="F5">5A</xref>) • SO-Gansu (NW China), coll. C.R. Boettger ex coll. Möllendorff, <named-content xmlns:xlink="http://www.w3.org/1999/xlink" content-type="dwc:institutional_code" xlink:type="simple">SMF</named-content> 95024/1 paralectotype of <italic><tp:taxon-name><tp:taxon-name-part taxon-name-part-type="genus" reg="Laeocathaica"/><tp:taxon-name-part taxon-name-part-type="species" reg="distinguenda">distinguenda</tp:taxon-name-part></tp:taxon-name></italic> • SO-Gansu: Nanping, coll. Möllendorff ex coll. Potanin 8, 64, 846, <named-content xmlns:xlink="http://www.w3.org/1999/xlink" content-type="dwc:institutional_code" xlink:type="simple">SMF</named-content> 8958/5 paratypes of <italic><tp:taxon-name><tp:taxon-name-part taxon-name-part-type="genus" reg="Laeocathaica"/><tp:taxon-name-part taxon-name-part-type="species" reg="distinguenda">distinguenda</tp:taxon-name-part></tp:taxon-name></italic> • SO-Gansu, Yü-Lin-Guam, u. Wen-hsien, coll. Möllendorff ex coll. Potanin 11, 521, 565, <named-content xmlns:xlink="http://www.w3.org/1999/xlink" content-type="dwc:institutional_code" xlink:type="simple">SMF</named-content> 8955/3 paralectotypes of <italic><tp:taxon-name><tp:taxon-name-part taxon-name-part-type="genus" reg="Laeocathaica"/><tp:taxon-name-part taxon-name-part-type="species" reg="distinguenda">distinguenda</tp:taxon-name-part></tp:taxon-name></italic> • China: SO-Gansu, coll. Möllendorff ex coll. Potanin 725a, <named-content xmlns:xlink="http://www.w3.org/1999/xlink" content-type="dwc:institutional_code" xlink:type="simple">SMF</named-content> 8957/3 paralectotypes of <italic><tp:taxon-name><tp:taxon-name-part taxon-name-part-type="genus" reg="Laeocathaica"/><tp:taxon-name-part taxon-name-part-type="species" reg="distinguenda">distinguenda</tp:taxon-name-part></tp:taxon-name></italic> • Shy-Pu am Pui-hu, coll. Möllendorff ex coll. Potanin 69, 653, <named-content xmlns:xlink="http://www.w3.org/1999/xlink" content-type="dwc:institutional_code" xlink:type="simple">SMF</named-content> 8956/2 paralectotypes of <italic><tp:taxon-name><tp:taxon-name-part taxon-name-part-type="genus" reg="Laeocathaica"/><tp:taxon-name-part taxon-name-part-type="species" reg="distinguenda">distinguenda</tp:taxon-name-part></tp:taxon-name></italic> • SO-Gansu, zw. Li-dshia-pu u. Hsi-gu-tsheng, coll. Möllendorff ex coll. Potanin 923, <named-content xmlns:xlink="http://www.w3.org/1999/xlink" content-type="dwc:institutional_code" xlink:type="simple">SMF</named-content> 9074 (lectotype of <italic><tp:taxon-name><tp:taxon-name-part taxon-name-part-type="genus" reg="Laeocathaica">L.</tp:taxon-name-part><tp:taxon-name-part taxon-name-part-type="species" reg="tropidorhaphe">tropidorhaphe</tp:taxon-name-part></tp:taxon-name></italic>, Fig. <xref ref-type="fig" rid="F7">7A</xref>) • Same data, <named-content xmlns:xlink="http://www.w3.org/1999/xlink" content-type="dwc:institutional_code" xlink:type="simple">SMF</named-content> 9077/2 paralectotypes • NW-China, SO-Gansu, coll. C.R. Boettger 1904 ex coll. Möllendorff <named-content xmlns:xlink="http://www.w3.org/1999/xlink" content-type="dwc:institutional_code" xlink:type="simple">SMF</named-content> 95126/1 (paralectotype of <italic><tp:taxon-name><tp:taxon-name-part taxon-name-part-type="genus" reg="Laeocathaica">L.</tp:taxon-name-part><tp:taxon-name-part taxon-name-part-type="species" reg="tropidorhaphe">tropidorhaphe</tp:taxon-name-part></tp:taxon-name></italic>) • SO-Gansu, Tan-tshang, coll. Möllendorff ex coll. Potanin 545, 623, 808, <named-content xmlns:xlink="http://www.w3.org/1999/xlink" content-type="dwc:institutional_code" xlink:type="simple">SMF</named-content> 9075/4 (paralectotypes of <italic><tp:taxon-name><tp:taxon-name-part taxon-name-part-type="genus" reg="Laeocathaica">L.</tp:taxon-name-part><tp:taxon-name-part taxon-name-part-type="species" reg="tropidorhaphe">tropidorhaphe</tp:taxon-name-part></tp:taxon-name></italic>) • Gansu: Dshie-dshou, coll. Möllendorff ex coll. Potanin 119, <named-content xmlns:xlink="http://www.w3.org/1999/xlink" content-type="dwc:institutional_code" xlink:type="simple">SMF</named-content> 9076/1 (paralectotype of <italic><tp:taxon-name><tp:taxon-name-part taxon-name-part-type="genus" reg="Laeocathaica">L.</tp:taxon-name-part><tp:taxon-name-part taxon-name-part-type="species" reg="tropidorhaphe">tropidorhaphe</tp:taxon-name-part></tp:taxon-name></italic>) • <named-content xmlns:xlink="http://www.w3.org/1999/xlink" content-type="dwc:institutional_code" xlink:type="simple">IZCAS</named-content> TM 095895 (labelled as holotype of <italic><tp:taxon-name><tp:taxon-name-part taxon-name-part-type="genus" reg="Laeocathaica">L.</tp:taxon-name-part><tp:taxon-name-part taxon-name-part-type="species" reg="dangchangensis">dangchangensis</tp:taxon-name-part></tp:taxon-name></italic>, but its measurements do not match with the ones given in the original description, see also remarks, Fig. <xref ref-type="fig" rid="F7">7D</xref>) • <named-content xmlns:xlink="http://www.w3.org/1999/xlink" content-type="dwc:institutional_code" xlink:type="simple">IZCAS</named-content> TM 095843–095894 + <named-content xmlns:xlink="http://www.w3.org/1999/xlink" content-type="dwc:institutional_code" xlink:type="simple">IZCAS</named-content> TM 095896–095950 (103 paratypes of <italic><tp:taxon-name><tp:taxon-name-part taxon-name-part-type="genus" reg="Laeocathaica">L.</tp:taxon-name-part><tp:taxon-name-part taxon-name-part-type="species" reg="dangchangensis">dangchangensis</tp:taxon-name-part></tp:taxon-name></italic> in ethanol).</p><fig id="F3" position="float" orientation="portrait"><object-id xmlns:xlink="http://www.w3.org/1999/xlink" content-type="doi" xlink:type="simple">10.3897/zookeys.1086.77408.figure3</object-id><object-id xmlns:xlink="http://www.w3.org/1999/xlink" content-type="arpha" xlink:type="simple">085B2430-9458-513E-8E63-CEF146E33263</object-id><label>Figure 3.</label><caption><p><italic><tp:taxon-name><tp:taxon-name-part taxon-name-part-type="genus" reg="Laeocathaica">Laeocathaica</tp:taxon-name-part><tp:taxon-name-part taxon-name-part-type="species" reg="amdoana">amdoana</tp:taxon-name-part></tp:taxon-name></italic><bold>A, B</bold> lectotype (<named-content xmlns:xlink="http://www.w3.org/1999/xlink" content-type="dwc:institutional_code" xlink:type="simple">SMF</named-content> 8952) <bold>C, D</bold> 2016/74, specimen2 <bold>E</bold> 2016/74, specimen1. Scale bars: 10 mm. All photographs: B. Páll-Gergely.</p></caption><graphic xmlns:xlink="http://www.w3.org/1999/xlink" xlink:href="zookeys-1086-033-g003.jpg" position="float" orientation="portrait" xlink:type="simple" id="oo_646378.jpg"><uri content-type="original_file" xlink:type="simple">https://binary.pensoft.net/fig/646378</uri></graphic></fig></tp:treatment-sec><tp:treatment-sec sec-type="material" id="SECID0EM5AE"><title>Museum material.</title><p>Szechwan, coll. Möllendorff, <named-content xmlns:xlink="http://www.w3.org/1999/xlink" content-type="dwc:institutional_code" xlink:type="simple">SMF</named-content> 42564/1 • Tan-Tschan, coll. Möllendorff, <named-content xmlns:xlink="http://www.w3.org/1999/xlink" content-type="dwc:institutional_code" xlink:type="simple">SMF</named-content> 24269/1 (“<italic>tropidorhape</italic>”).</p><fig id="F4" position="float" orientation="portrait"><object-id xmlns:xlink="http://www.w3.org/1999/xlink" content-type="doi" xlink:type="simple">10.3897/zookeys.1086.77408.figure4</object-id><object-id xmlns:xlink="http://www.w3.org/1999/xlink" content-type="arpha" xlink:type="simple">0F1FD2FB-1BD6-5513-BAC2-DD6C5A3F4602</object-id><label>Figure 4.</label><caption><p><italic><tp:taxon-name><tp:taxon-name-part taxon-name-part-type="genus" reg="Laeocathaica">Laeocathaica</tp:taxon-name-part><tp:taxon-name-part taxon-name-part-type="species" reg="amdoana">amdoana</tp:taxon-name-part></tp:taxon-name></italic> Möllendorff, 1899, 2016/75 (4 different shells of the same sample). Scale bar: 10 mm. All photographs: B. Páll-Gergely.</p></caption><graphic xmlns:xlink="http://www.w3.org/1999/xlink" xlink:href="zookeys-1086-033-g004.jpg" position="float" orientation="portrait" xlink:type="simple" id="oo_646379.jpg"><uri content-type="original_file" xlink:type="simple">https://binary.pensoft.net/fig/646379</uri></graphic></fig></tp:treatment-sec><tp:treatment-sec sec-type="material" id="SECID0EU6AE"><title>New material (typical <tp:taxon-name><tp:taxon-name-part taxon-name-part-type="genus" reg="Laeocathaica"/><tp:taxon-name-part taxon-name-part-type="species" reg="tropidorhaphe">tropidorhaphe</tp:taxon-name-part></tp:taxon-name>).</title><p>China • 2 shells; Gansu, Longnan Shi, Dangchang Xian, Chengguan Zhen, Wenchangmiao, temple hill (locality code: 2016/87); <named-content xmlns:xlink="http://www.w3.org/1999/xlink" content-type="dwc:verbatimCoordinates" xlink:type="simple"><named-content content-type="geo-json" specific-use="{&#34;type&#34;:&#34;Point&#34;,&#34;coordinates&#34;:[104.391650,34.039900]}" id="NCID0EIAAG" xlink:type="simple">34°02.394'N, 104°23.499'E</named-content></named-content>; 1835 m a.s.l.; 02 June 2016; A. Hunyadi leg.; <abbrev xmlns:xlink="http://www.w3.org/1999/xlink" xlink:title="Collection András Hunyadi" id="ABBRID0ENAAG" xlink:type="simple">HA</abbrev> • 2 shells; Gansu, Longnan Shi, Dangchang Xian, Lianghekou Xiang, Lianghekou Cun, rock above the intersection (locality code: 2016/89); <named-content xmlns:xlink="http://www.w3.org/1999/xlink" content-type="dwc:verbatimCoordinates" xlink:type="simple"><named-content content-type="geo-json" specific-use="{&#34;type&#34;:&#34;Point&#34;,&#34;coordinates&#34;:[104.486367,33.696800]}" id="NCID0EUAAG" xlink:type="simple">33°41.808'N, 104°29.182'E</named-content></named-content>; 1245 m a.s.l.; 02 June 2016; A. Hunyadi leg.; <abbrev xmlns:xlink="http://www.w3.org/1999/xlink" xlink:title="Collection András Hunyadi" id="ABBRID0EZAAG" xlink:type="simple">HA</abbrev> (Fig. <xref ref-type="fig" rid="F8">8C</xref>) • 2 shells; Gansu, Longnan Shi, Dangchang Xian, Guanting Zhen, 1.5 km north of Guanting towards Dangchang (locality code: 2016/88); <named-content xmlns:xlink="http://www.w3.org/1999/xlink" content-type="dwc:verbatimCoordinates" xlink:type="simple"><named-content content-type="geo-json" specific-use="{&#34;type&#34;:&#34;Point&#34;,&#34;coordinates&#34;:[104.541167,33.846717]}" id="NCID0EEBAG" xlink:type="simple">33°50.803'N, 104°32.470'E</named-content></named-content>; 1815 m a.s.l.; 02 June 2016; A. Hunyadi leg.; <abbrev xmlns:xlink="http://www.w3.org/1999/xlink" xlink:title="Collection András Hunyadi" id="ABBRID0EJBAG" xlink:type="simple">HA</abbrev> (Fig. <xref ref-type="fig" rid="F7">7B</xref>) • 2 shells; Gansu, Longnan Shi, Zhugqu Xian, 2.5 km west of Suoertou Cun, northern bank of Bailong He (locality code: 2016/91); <named-content xmlns:xlink="http://www.w3.org/1999/xlink" content-type="dwc:verbatimCoordinates" xlink:type="simple"><named-content content-type="geo-json" specific-use="{&#34;type&#34;:&#34;Point&#34;,&#34;coordinates&#34;:[104.335100,33.781767]}" id="NCID0EUBAG" xlink:type="simple">33°46.906'N, 104°20.106'E</named-content></named-content>; 1235 m a.s.l.; 03 June 2016; A. Hunyadi leg.; <abbrev xmlns:xlink="http://www.w3.org/1999/xlink" xlink:title="Collection András Hunyadi" id="ABBRID0EZBAG" xlink:type="simple">HA</abbrev> • 2 shells; Gansu, Longnan Shi, Wudu Xian, Jiaogong Zhen, 1.5 km west of Chenjiaba Cun, Zhaoyangdong, below the cave (locality code: 2016/95); <named-content xmlns:xlink="http://www.w3.org/1999/xlink" content-type="dwc:verbatimCoordinates" xlink:type="simple"><named-content content-type="geo-json" specific-use="{&#34;type&#34;:&#34;Point&#34;,&#34;coordinates&#34;:[104.654767,33.532067]}" id="NCID0EACAG" xlink:type="simple">33°31.924'N, 104°39.286'E</named-content></named-content>; 1175 m a.s.l.; 04 June 2016; A. Hunyadi leg.; <abbrev xmlns:xlink="http://www.w3.org/1999/xlink" xlink:title="Collection András Hunyadi" id="ABBRID0EFCAG" xlink:type="simple">HA</abbrev>.</p><fig id="F5" position="float" orientation="portrait"><object-id xmlns:xlink="http://www.w3.org/1999/xlink" content-type="doi" xlink:type="simple">10.3897/zookeys.1086.77408.figure5</object-id><object-id xmlns:xlink="http://www.w3.org/1999/xlink" content-type="arpha" xlink:type="simple">ED29E5A8-D5E3-5B37-8053-FA2162FB02CB</object-id><label>Figure 5.</label><caption><p><italic><tp:taxon-name><tp:taxon-name-part taxon-name-part-type="genus" reg="Laeocathaica">Laeocathaica</tp:taxon-name-part><tp:taxon-name-part taxon-name-part-type="species" reg="amdoana">amdoana</tp:taxon-name-part></tp:taxon-name></italic> Möllendorff, 1899 <bold>A</bold> lectotype of <italic><tp:taxon-name><tp:taxon-name-part taxon-name-part-type="genus" reg="Laeocathaica">L.</tp:taxon-name-part><tp:taxon-name-part taxon-name-part-type="species" reg="distinguenda">distinguenda</tp:taxon-name-part></tp:taxon-name></italic> (<named-content xmlns:xlink="http://www.w3.org/1999/xlink" content-type="dwc:institutional_code" xlink:type="simple">SMF</named-content> 8959) <bold>B</bold> 2016/72, specimen1 <bold>C</bold> 2016/72, specimen2 <bold>D</bold> 2016/76. Scale bar: 10 mm. All photographs: B. Páll-Gergely.</p></caption><graphic xmlns:xlink="http://www.w3.org/1999/xlink" xlink:href="zookeys-1086-033-g005.jpg" position="float" orientation="portrait" xlink:type="simple" id="oo_646380.jpg"><uri content-type="original_file" xlink:type="simple">https://binary.pensoft.net/fig/646380</uri></graphic></fig><fig id="F6" position="float" orientation="portrait"><object-id xmlns:xlink="http://www.w3.org/1999/xlink" content-type="doi" xlink:type="simple">10.3897/zookeys.1086.77408.figure6</object-id><object-id xmlns:xlink="http://www.w3.org/1999/xlink" content-type="arpha" xlink:type="simple">9168F24D-087C-514A-ACD0-17E181FDCD0A</object-id><label>Figure 6.</label><caption><p><italic><tp:taxon-name><tp:taxon-name-part taxon-name-part-type="genus" reg="Laeocathaica">Laeocathaica</tp:taxon-name-part><tp:taxon-name-part taxon-name-part-type="species" reg="amdoana">amdoana</tp:taxon-name-part></tp:taxon-name></italic> Möllendorff, 1899 <bold>A, B</bold> 2016/70a <bold>C, D</bold> 2016/71 <bold>E</bold> 2016/69. Scale bars: 10 mm. All photographs: B. Páll-Gergely.</p></caption><graphic xmlns:xlink="http://www.w3.org/1999/xlink" xlink:href="zookeys-1086-033-g006.jpg" position="float" orientation="portrait" xlink:type="simple" id="oo_646381.jpg"><uri content-type="original_file" xlink:type="simple">https://binary.pensoft.net/fig/646381</uri></graphic></fig></tp:treatment-sec><tp:treatment-sec sec-type="material" id="SECID0EWEAG"><title>New material (other morphs).</title><p>6 shells; Sichuan, Aba, Jiuzhaigou Xian, Baihe Xiang, southern edge of Taiping Cun, rock wall facing north (locality code: 2016/72); <named-content xmlns:xlink="http://www.w3.org/1999/xlink" content-type="dwc:verbatimCoordinates" xlink:type="simple"><named-content content-type="geo-json" specific-use="{&#34;type&#34;:&#34;Point&#34;,&#34;coordinates&#34;:[104.158333,33.300433]}" id="NCID0E6EAG" xlink:type="simple">33°18.026'N, 104°09.500'E</named-content></named-content>; 30 May 2016; A. Hunyadi leg.; <abbrev xmlns:xlink="http://www.w3.org/1999/xlink" xlink:title="Collection András Hunyadi" id="ABBRID0EEFAG" xlink:type="simple">HA</abbrev> (Fig. <xref ref-type="fig" rid="F5">5B, C</xref>) • 1 shell; Sichuan, Aba, Jiuzhaigou Xian, Baihe Xiang, Taiping Cun, eastern bank of Baishui He (locality code: 2016/73);<named-content xmlns:xlink="http://www.w3.org/1999/xlink" content-type="dwc:verbatimCoordinates" xlink:type="simple"><named-content content-type="geo-json" specific-use="{&#34;type&#34;:&#34;Point&#34;,&#34;coordinates&#34;:[104.156883,33.306100]}" id="NCID0EPFAG" xlink:type="simple"> 33°18.366'N, 104°09.413'E</named-content></named-content>; 30 May 2016; A. Hunyadi leg.; <abbrev xmlns:xlink="http://www.w3.org/1999/xlink" xlink:title="Collection András Hunyadi" id="ABBRID0EUFAG" xlink:type="simple">HA</abbrev> • 4 shells; Sichuan, Aba, Jiuzhaigou Xian, Anle Xiang, ca. 1.5 km east of Zhongtianshan Cun towards Jiuzhaigou Shi (locality code: 2016/74); <named-content xmlns:xlink="http://www.w3.org/1999/xlink" content-type="dwc:verbatimCoordinates" xlink:type="simple"><named-content content-type="geo-json" specific-use="{&#34;type&#34;:&#34;Point&#34;,&#34;coordinates&#34;:[104.211700,33.287983]}" id="NCID0E2FAG" xlink:type="simple">33°17.279'N, 104°12.702'E</named-content></named-content>; 1445 m a.s.l.; 30 May 2016; A. Hunyadi leg.; <abbrev xmlns:xlink="http://www.w3.org/1999/xlink" xlink:title="Collection András Hunyadi" id="ABBRID0EAGAG" xlink:type="simple">HA</abbrev> (Fig. <xref ref-type="fig" rid="F3">3C–E</xref>) • 4 shells; Sichuan, Aba, Jiuzhaigou Xian, Guoyuan Xiang, 1 km from Guoyuanyi Cun towards Lengshuishan Cun (locality code: 2016/75); <named-content xmlns:xlink="http://www.w3.org/1999/xlink" content-type="dwc:verbatimCoordinates" xlink:type="simple"><named-content content-type="geo-json" specific-use="{&#34;type&#34;:&#34;Point&#34;,&#34;coordinates&#34;:[104.308150,33.128017]}" id="NCID0ELGAG" xlink:type="simple">33°07.681'N, 104°18.489'E</named-content></named-content>; 1220 m a.s.l.; 30 May 2016; A. Hunyadi leg.; <abbrev xmlns:xlink="http://www.w3.org/1999/xlink" xlink:title="Collection András Hunyadi" id="ABBRID0EQGAG" xlink:type="simple">HA</abbrev> (Fig. <xref ref-type="fig" rid="F4">4</xref>) • 1 shell; Sichuan, Aba, Jiuzhaigou Xian, Guoyuan Xiang, Guoyuaner Cun, environment of the bridge (locality code: 2016/76); <named-content xmlns:xlink="http://www.w3.org/1999/xlink" content-type="dwc:verbatimCoordinates" xlink:type="simple"><named-content content-type="geo-json" specific-use="{&#34;type&#34;:&#34;Point&#34;,&#34;coordinates&#34;:[104.326950,33.115367]}" id="NCID0E2GAG" xlink:type="simple">33°06.922'N, 104°19.617'E</named-content></named-content>; 1200 m a.s.l.; 30 May 2016; A. Hunyadi leg.; <abbrev xmlns:xlink="http://www.w3.org/1999/xlink" xlink:title="Collection András Hunyadi" id="ABBRID0EAHAG" xlink:type="simple">HA</abbrev> (Fig. <xref ref-type="fig" rid="F5">5D</xref>) • 3 shells; Gansu, Longnan Shi, Wenxian, Buziba Xiang, southern edge of Buziba Cun, western bank of the river (locality code: 2016/77); <named-content xmlns:xlink="http://www.w3.org/1999/xlink" content-type="dwc:verbatimCoordinates" xlink:type="simple"><named-content content-type="geo-json" specific-use="{&#34;type&#34;:&#34;Point&#34;,&#34;coordinates&#34;:[104.618233,33.059867]}" id="NCID0ELHAG" xlink:type="simple">33°03.592'N, 104°37.094'E</named-content></named-content>; 1215 m a.s.l.; 31 May 2016; A. Hunyadi leg.; <abbrev xmlns:xlink="http://www.w3.org/1999/xlink" xlink:title="Collection András Hunyadi" id="ABBRID0EQHAG" xlink:type="simple">HA</abbrev> • 1 shell; Gansu, Longnan Shi, Wenxian, Buziba Xiang, northern edge of Taojiaba Cun, 200 m towards Buziba (locality code: 2016/78); <named-content xmlns:xlink="http://www.w3.org/1999/xlink" content-type="dwc:verbatimCoordinates" xlink:type="simple"><named-content content-type="geo-json" specific-use="{&#34;type&#34;:&#34;Point&#34;,&#34;coordinates&#34;:[104.619283,33.045100]}" id="NCID0EXHAG" xlink:type="simple">33°02.706'N, 104°37.157'E</named-content></named-content>; 1200 m a.s.l.; 31 May 2016; A. Hunyadi leg.; <abbrev xmlns:xlink="http://www.w3.org/1999/xlink" xlink:title="Collection András Hunyadi" id="ABBRID0E3HAG" xlink:type="simple">HA</abbrev> • 4 shells; Gansu, Longnan Shi, Wenxian, Buziba Xiang, 1 km south of Taojiaba Cun towards Dongyukou Cun (locality code: 2016/79); <named-content xmlns:xlink="http://www.w3.org/1999/xlink" content-type="dwc:verbatimCoordinates" xlink:type="simple"><named-content content-type="geo-json" specific-use="{&#34;type&#34;:&#34;Point&#34;,&#34;coordinates&#34;:[104.622150,33.031083]}" id="NCID0EDIAG" xlink:type="simple">33°01.865'N, 104°37.329'E</named-content></named-content>; 1150 m a.s.l.; 31 May 2016; A. Hunyadi leg.; <abbrev xmlns:xlink="http://www.w3.org/1999/xlink" xlink:title="Collection András Hunyadi" id="ABBRID0EIIAG" xlink:type="simple">HA</abbrev> • 4 shells; Gansu, Longnan Shi, Wenxian, Chengguan Zhen, next to a museum (locality code: 2016/64); <named-content xmlns:xlink="http://www.w3.org/1999/xlink" content-type="dwc:verbatimCoordinates" xlink:type="simple"><named-content content-type="geo-json" specific-use="{&#34;type&#34;:&#34;Point&#34;,&#34;coordinates&#34;:[104.672983,32.941183]}" id="NCID0EPIAG" xlink:type="simple">32°56.471'N, 104°40.379'E</named-content></named-content>; 960–970 m a.s.l.; 28 May 2016; A. Hunyadi leg.; <abbrev xmlns:xlink="http://www.w3.org/1999/xlink" xlink:title="Collection András Hunyadi" id="ABBRID0EUIAG" xlink:type="simple">HA</abbrev> • 3 shells; Gansu, Longnan Shi, Wenxian, Chengguan Zhen, cemetery hill above the city (locality code: 2016/65); <named-content xmlns:xlink="http://www.w3.org/1999/xlink" content-type="dwc:verbatimCoordinates" xlink:type="simple"><named-content content-type="geo-json" specific-use="{&#34;type&#34;:&#34;Point&#34;,&#34;coordinates&#34;:[104.675450,32.950433]}" id="NCID0E2IAG" xlink:type="simple">32°57.026'N, 104°40.527'E</named-content></named-content>; 1090 m a.s.l.; 28 May 2016; A. Hunyadi leg.; <abbrev xmlns:xlink="http://www.w3.org/1999/xlink" xlink:title="Collection András Hunyadi" id="ABBRID0EAJAG" xlink:type="simple">HA</abbrev> • 4 shells; Gansu, Longnan Shi, Wenxian, Jianshan Xiang, 1200 m south of Hekou Cun, eastern bank of Bailong He (locality code: 2016/68); <named-content xmlns:xlink="http://www.w3.org/1999/xlink" content-type="dwc:verbatimCoordinates" xlink:type="simple"><named-content content-type="geo-json" specific-use="{&#34;type&#34;:&#34;Point&#34;,&#34;coordinates&#34;:[104.893367,33.028383]}" id="NCID0EHJAG" xlink:type="simple">33°01.703'N, 104°53.602'E</named-content></named-content>; 810 m a.s.l.; 29 May 2016; A. Hunyadi leg.; <abbrev xmlns:xlink="http://www.w3.org/1999/xlink" xlink:title="Collection András Hunyadi" id="ABBRID0EMJAG" xlink:type="simple">HA</abbrev> • 2 shells; Gansu, Longnan Shi, eastern edge of Wenxian, northern bank of the river (locality code: 2016/66); <named-content xmlns:xlink="http://www.w3.org/1999/xlink" content-type="dwc:verbatimCoordinates" xlink:type="simple"><named-content content-type="geo-json" specific-use="{&#34;type&#34;:&#34;Point&#34;,&#34;coordinates&#34;:[104.689533,32.940983]}" id="NCID0ETJAG" xlink:type="simple">32°56.459'N, 104°41.372'E</named-content></named-content>; 28 May 2016; A. Hunyadi leg.; <abbrev xmlns:xlink="http://www.w3.org/1999/xlink" xlink:title="Collection András Hunyadi" id="ABBRID0EYJAG" xlink:type="simple">HA</abbrev> • 4 shells; Gansu, Longnan Shi, Wenxian, Jianshan Xiang, southern edge of Hekou Cun, western bank of Bailong He (locality code: 2016/67); <named-content xmlns:xlink="http://www.w3.org/1999/xlink" content-type="dwc:verbatimCoordinates" xlink:type="simple"><named-content content-type="geo-json" specific-use="{&#34;type&#34;:&#34;Point&#34;,&#34;coordinates&#34;:[104.891300,33.033567]}" id="NCID0E6JAG" xlink:type="simple">33°02.014'N, 104°53.478'E</named-content></named-content>; 800 m a.s.l.; 29 May 2016; A. Hunyadi leg.; <abbrev xmlns:xlink="http://www.w3.org/1999/xlink" xlink:title="Collection András Hunyadi" id="ABBRID0EEKAG" xlink:type="simple">HA</abbrev> • 3 shells; Gansu, Longnan Shi, Wenxian, Shifang Xiang, 800 m from the northwestern edge of Baiyiba Cun towards Dongyukou Cun, left bank of the river (locality code: 2016/83); <named-content xmlns:xlink="http://www.w3.org/1999/xlink" content-type="dwc:verbatimCoordinates" xlink:type="simple"><named-content content-type="geo-json" specific-use="{&#34;type&#34;:&#34;Point&#34;,&#34;coordinates&#34;:[104.625050,32.983083]}" id="NCID0ELKAG" xlink:type="simple">32°58.985'N, 104°37.503'E</named-content></named-content>; 970 m a.s.l.; 31 May 2016; A. Hunyadi leg.; <abbrev xmlns:xlink="http://www.w3.org/1999/xlink" xlink:title="Collection András Hunyadi" id="ABBRID0EQKAG" xlink:type="simple">HA</abbrev> • 4 shells; Gansu, Longnan Shi, Wenxian, Shifang Xiang, 1300 m northwest from Baiyiba Cun towards Dongyukou Cun (locality code: 2016/82); <named-content xmlns:xlink="http://www.w3.org/1999/xlink" content-type="dwc:verbatimCoordinates" xlink:type="simple"><named-content content-type="geo-json" specific-use="{&#34;type&#34;:&#34;Point&#34;,&#34;coordinates&#34;:[104.620550,32.989100]}" id="NCID0EXKAG" xlink:type="simple">32°59.346'N, 104°37.233'E</named-content></named-content>; 980 m a.s.l.; 31 May 2016; A. Hunyadi leg.; <abbrev xmlns:xlink="http://www.w3.org/1999/xlink" xlink:title="Collection András Hunyadi" id="ABBRID0E3KAG" xlink:type="simple">HA</abbrev> • 9 shells; Gansu, Longnan Shi, Wenxian, Jianshan Xiang, western edge of Hekou Cun towards Caojiaba, along road no. 212 (locality code: 2016/69); <named-content xmlns:xlink="http://www.w3.org/1999/xlink" content-type="dwc:verbatimCoordinates" xlink:type="simple"><named-content content-type="geo-json" specific-use="{&#34;type&#34;:&#34;Point&#34;,&#34;coordinates&#34;:[104.884083,33.039050]}" id="NCID0EDLAG" xlink:type="simple">33°2.343'N, 104°53.045'E</named-content></named-content>; 29 May 2016; A. Hunyadi leg.; <abbrev xmlns:xlink="http://www.w3.org/1999/xlink" xlink:title="Collection András Hunyadi" id="ABBRID0EILAG" xlink:type="simple">HA</abbrev> (Fig. <xref ref-type="fig" rid="F6">6E</xref>) • 8 shells; Gansu, Longnan Shi, Wenxian, Jianshan Xiang, 600 m west of Jianshan towards Diaohuya (locality code: 2016/70a); <named-content xmlns:xlink="http://www.w3.org/1999/xlink" content-type="dwc:verbatimCoordinates" xlink:type="simple"><named-content content-type="geo-json" specific-use="{&#34;type&#34;:&#34;Point&#34;,&#34;coordinates&#34;:[104.854233,33.042650]}" id="NCID0ETLAG" xlink:type="simple">33°02.559'N, 104°51.254'E</named-content></named-content>; 850 m a.s.l.; 29 May 2016; A. Hunyadi leg.; <abbrev xmlns:xlink="http://www.w3.org/1999/xlink" xlink:title="Collection András Hunyadi" id="ABBRID0EYLAG" xlink:type="simple">HA</abbrev> (Fig. <xref ref-type="fig" rid="F6">6A, B</xref>) • 4 shells; Gansu, Longnan Shi, Wenxian, Jianshan Xiang, 200 m north of Lvjiaba, along road no. 212 (locality code: 2016/71); <named-content xmlns:xlink="http://www.w3.org/1999/xlink" content-type="dwc:verbatimCoordinates" xlink:type="simple"><named-content content-type="geo-json" specific-use="{&#34;type&#34;:&#34;Point&#34;,&#34;coordinates&#34;:[104.836817,33.061867]}" id="NCID0EDMAG" xlink:type="simple">33°03.712'N, 104°50.209'E</named-content></named-content>; 29 May 2016; A. Hunyadi leg.; <abbrev xmlns:xlink="http://www.w3.org/1999/xlink" xlink:title="Collection András Hunyadi" id="ABBRID0EIMAG" xlink:type="simple">HA</abbrev> (Fig. <xref ref-type="fig" rid="F6">6C, D</xref>).</p><fig id="F7" position="float" orientation="portrait"><object-id xmlns:xlink="http://www.w3.org/1999/xlink" content-type="doi" xlink:type="simple">10.3897/zookeys.1086.77408.figure7</object-id><object-id xmlns:xlink="http://www.w3.org/1999/xlink" content-type="arpha" xlink:type="simple">BE5F6D58-FD30-528D-9DEE-E081814EFAAD</object-id><label>Figure 7.</label><caption><p><italic><tp:taxon-name><tp:taxon-name-part taxon-name-part-type="genus" reg="Laeocathaica">Laeocathaica</tp:taxon-name-part><tp:taxon-name-part taxon-name-part-type="species" reg="amdoana">amdoana</tp:taxon-name-part></tp:taxon-name></italic> Möllendorff, 1899 <bold>A</bold> lectotype of <italic><tp:taxon-name><tp:taxon-name-part taxon-name-part-type="genus" reg="Laeocathaica">Laeocathaica</tp:taxon-name-part><tp:taxon-name-part taxon-name-part-type="species" reg="tropidorhaphe">tropidorhaphe</tp:taxon-name-part></tp:taxon-name></italic> (<named-content xmlns:xlink="http://www.w3.org/1999/xlink" content-type="dwc:institutional_code" xlink:type="simple">SMF</named-content> 9074) <bold>B</bold> 2016/88 <bold>C</bold> 2016/89 <bold>D</bold> paratype of <italic><tp:taxon-name><tp:taxon-name-part taxon-name-part-type="genus" reg="Laeocathaica">Laeocathaica</tp:taxon-name-part><tp:taxon-name-part taxon-name-part-type="species" reg="dangchangensis">dangchangensis</tp:taxon-name-part></tp:taxon-name></italic> Chen &amp; Zhang, 2004 (labelled as holotype). Scale bar: 10 mm. Photographs: K. Meng (<bold>D</bold>) and B. Páll-Gergely (<bold>A–C</bold>).</p></caption><graphic xmlns:xlink="http://www.w3.org/1999/xlink" xlink:href="zookeys-1086-033-g007.jpg" position="float" orientation="portrait" xlink:type="simple" id="oo_646382.jpg"><uri content-type="original_file" xlink:type="simple">https://binary.pensoft.net/fig/646382</uri></graphic></fig></tp:treatment-sec><tp:treatment-sec sec-type="distribution" id="SECID0EOOAG"><title>Distribution.</title><p>This species is known from several sites in southwestern Gansu Province and the neighbouring areas in Sichuan (Fig. <xref ref-type="fig" rid="F8">8</xref>).</p><fig id="F8" position="float" orientation="portrait"><object-id xmlns:xlink="http://www.w3.org/1999/xlink" content-type="doi" xlink:type="simple">10.3897/zookeys.1086.77408.figure8</object-id><object-id xmlns:xlink="http://www.w3.org/1999/xlink" content-type="arpha" xlink:type="simple">7490344D-D920-5614-B356-0BEE7B3F1D39</object-id><label>Figure 8.</label><caption><p>Distribution of <italic><tp:taxon-name><tp:taxon-name-part taxon-name-part-type="genus" reg="Laeocathaica">Laeocathaica</tp:taxon-name-part><tp:taxon-name-part taxon-name-part-type="species" reg="amdoana">amdoana</tp:taxon-name-part></tp:taxon-name></italic> Möllendorff, 1899 in China (detail from Fig. <xref ref-type="fig" rid="F2">2A</xref>).</p></caption><graphic xmlns:xlink="http://www.w3.org/1999/xlink" xlink:href="zookeys-1086-033-g008.jpg" position="float" orientation="portrait" xlink:type="simple" id="oo_646383.jpg"><uri content-type="original_file" xlink:type="simple">https://binary.pensoft.net/fig/646383</uri></graphic></fig></tp:treatment-sec><tp:treatment-sec sec-type="remarks" id="SECID0EUPAG"><title>Remarks.</title><p><italic><tp:taxon-name><tp:taxon-name-part taxon-name-part-type="genus" reg="Laeocathaica">Laeocathaica</tp:taxon-name-part><tp:taxon-name-part taxon-name-part-type="species" reg="amdoana">amdoana</tp:taxon-name-part></tp:taxon-name></italic> was described from Pass Ho-Dshi-Gou bei Mu-gua-tshi (the exact locality could not be located on the map) near Wenxian at the border with Sichuan province, and characterised by a domed, brown, dorsal side with a relatively broad, sharp, distinctly bordering, white band of the keel. We did not find shells identical to typical <italic><tp:taxon-name><tp:taxon-name-part taxon-name-part-type="genus" reg="Laeocathaica">Laeocathaica</tp:taxon-name-part><tp:taxon-name-part taxon-name-part-type="species" reg="amdoana">amdoana</tp:taxon-name-part></tp:taxon-name></italic>, but have found similar ones that can be identified as conspecific (Figs <xref ref-type="fig" rid="F3">3C, D</xref>, <xref ref-type="fig" rid="F4">4</xref>).</p><p><italic><tp:taxon-name><tp:taxon-name-part taxon-name-part-type="genus" reg="Laeocathaica">Laeocathaica</tp:taxon-name-part><tp:taxon-name-part taxon-name-part-type="species" reg="distinguenda">distinguenda</tp:taxon-name-part></tp:taxon-name></italic> is represented in the Senckenberg Museum by several samples. Strangely, the lectotype is the most “untypical” among the lots labelled as <italic><tp:taxon-name><tp:taxon-name-part taxon-name-part-type="genus" reg="Laeocathaica">L.</tp:taxon-name-part><tp:taxon-name-part taxon-name-part-type="species" reg="distinguenda">distinguenda</tp:taxon-name-part></tp:taxon-name></italic> due to its pale caramel colour, the blurry border of light and dark stripes, and the rounded body whorl. Our samples from the vicinity of Wenxian (Fig. <xref ref-type="fig" rid="F5">5B–D</xref>) are more similar to the paralectotypes of <italic><tp:taxon-name><tp:taxon-name-part taxon-name-part-type="genus" reg="Laeocathaica">L.</tp:taxon-name-part><tp:taxon-name-part taxon-name-part-type="species" reg="distinguenda">distinguenda</tp:taxon-name-part></tp:taxon-name></italic>.</p><p><italic><tp:taxon-name><tp:taxon-name-part taxon-name-part-type="genus" reg="Laeocathaica">Laeocathaica</tp:taxon-name-part><tp:taxon-name-part taxon-name-part-type="species" reg="tropidorhaphe">tropidorhaphe</tp:taxon-name-part></tp:taxon-name></italic> was described from the north (Tanchang and its vicinity), and is characterised by a large, keeled shell with a flat dorsal side and a thick brown spiral band. The northernmost populations we collected (samples 2016/87, 2016/88, 2016/89, 2016/91, 2016/95) agree with the types of <italic><tp:taxon-name><tp:taxon-name-part taxon-name-part-type="genus" reg="Laeocathaica">L.</tp:taxon-name-part><tp:taxon-name-part taxon-name-part-type="species" reg="tropidorhaphe">tropidorhaphe</tp:taxon-name-part></tp:taxon-name></italic> in size, shape, and colouration, but their spire height is variable. However, some shells from much further south are also similar (i.e., samples 2016/74, 2016/75, see Fig. <xref ref-type="fig" rid="F4">4</xref>). The characteristic colouration of <italic><tp:taxon-name><tp:taxon-name-part taxon-name-part-type="genus" reg="Laeocathaica">L.</tp:taxon-name-part><tp:taxon-name-part taxon-name-part-type="species" reg="tropidorhaphe">tropidorhaphe</tp:taxon-name-part></tp:taxon-name></italic> (brown dorsal side with slender white band on the keel) is also not unique to the northern <italic><tp:taxon-name><tp:taxon-name-part taxon-name-part-type="genus" reg="Laeocathaica">L.</tp:taxon-name-part><tp:taxon-name-part taxon-name-part-type="species" reg="tropidorhaphe">tropidorhaphe</tp:taxon-name-part></tp:taxon-name></italic> populations, but can be found in more southern populations as well (compare Fig. <xref ref-type="fig" rid="F4">4a</xref> with Fig. <xref ref-type="fig" rid="F7">7</xref>).</p><p>Overall, there is a continuous variation across most of the historical and newly collected samples in terms of shape of dorsal side, shape of body whorl, size, colour, and sculpture (see Figs <xref ref-type="fig" rid="F3">3B, C</xref>; <xref ref-type="fig" rid="F6">6B, C</xref>). <italic><tp:taxon-name><tp:taxon-name-part taxon-name-part-type="genus" reg="Laeocathaica">Laeocathaica</tp:taxon-name-part><tp:taxon-name-part taxon-name-part-type="species" reg="amdoana">amdoana</tp:taxon-name-part></tp:taxon-name></italic> and the lectotype of <italic><tp:taxon-name><tp:taxon-name-part taxon-name-part-type="genus" reg="Laeocathaica">L.</tp:taxon-name-part><tp:taxon-name-part taxon-name-part-type="species" reg="distinguenda">distinguenda</tp:taxon-name-part></tp:taxon-name></italic> (but not the paralectotypes!) seem to be slightly out of the morphological continuum, but not to a degree that a species-level distinction should be applied.</p><p>Colouration can be extremely variable even within a single population (see Fig. <xref ref-type="fig" rid="F4">4</xref>). Therefore, colour is of minor importance in species distinction within this group of <italic><tp:taxon-name><tp:taxon-name-part taxon-name-part-type="genus" reg="Laeocathaica">Laeocathaica</tp:taxon-name-part></tp:taxon-name></italic>. It is a general trend that towards the southeastern part of the distribution of these “species”, the peripheral keel disappears and the body whorl becomes rounded.</p><p>Because of the aforementioned reasons, and until anatomical and DNA sequence data become available, we do not find the names <italic><tp:taxon-name><tp:taxon-name-part taxon-name-part-type="genus" reg="Laeocathaica">L.</tp:taxon-name-part><tp:taxon-name-part taxon-name-part-type="species" reg="distinguenda">distinguenda</tp:taxon-name-part></tp:taxon-name></italic> and <italic><tp:taxon-name><tp:taxon-name-part taxon-name-part-type="genus" reg="Laeocathaica">L.</tp:taxon-name-part><tp:taxon-name-part taxon-name-part-type="species" reg="tropidorhaphe">tropidorhaphe</tp:taxon-name-part></tp:taxon-name></italic> meaningful, and so we provisionally synonymise them with <italic><tp:taxon-name><tp:taxon-name-part taxon-name-part-type="genus" reg="Laeocathaica">L.</tp:taxon-name-part><tp:taxon-name-part taxon-name-part-type="species" reg="amdoana">amdoana</tp:taxon-name-part></tp:taxon-name></italic>. Table <xref ref-type="table" rid="T1">1</xref> summarises the key traits that are variable across and within newly collected populations.</p><p><italic><tp:taxon-name><tp:taxon-name-part taxon-name-part-type="genus" reg="Laeocathaica">Laeocathaica</tp:taxon-name-part><tp:taxon-name-part taxon-name-part-type="species" reg="dangchangensis">dangchangensis</tp:taxon-name-part></tp:taxon-name></italic> Chen &amp; Zhang, 2004 is also a junior synonym of <italic><tp:taxon-name><tp:taxon-name-part taxon-name-part-type="genus" reg="Laeocathaica">L.</tp:taxon-name-part><tp:taxon-name-part taxon-name-part-type="species" reg="amdoana">amdoana</tp:taxon-name-part></tp:taxon-name></italic>, because it shows the same characteristic conchological features (large shell size, acute, white keel, almost flat dorsal side) as <italic><tp:taxon-name><tp:taxon-name-part taxon-name-part-type="genus" reg="Laeocathaica">L.</tp:taxon-name-part><tp:taxon-name-part taxon-name-part-type="species" reg="tropidorhaphe">tropidorhaphe</tp:taxon-name-part></tp:taxon-name></italic>. Moreover, its type locality (Shawan town, Dangshang county (<named-content xmlns:xlink="http://www.w3.org/1999/xlink" content-type="dwc:verbatimCoordinates" xlink:type="simple"><named-content content-type="geo-json" specific-use="{&#34;type&#34;:&#34;Point&#34;,&#34;coordinates&#34;:[104.050000,34.000000]}" id="NCID0ETXAG" xlink:type="simple">34°0'N, 104°3'E</named-content></named-content>), Gansu Province, China) is situated close to the known sites of <italic><tp:taxon-name><tp:taxon-name-part taxon-name-part-type="genus" reg="Laeocathaica">L.</tp:taxon-name-part><tp:taxon-name-part taxon-name-part-type="species" reg="tropidorhaphe">tropidorhaphe</tp:taxon-name-part></tp:taxon-name></italic>, whose two closest populations are situated at ca. 31 km and 35 km from the type locality of <italic><tp:taxon-name><tp:taxon-name-part taxon-name-part-type="genus" reg="Laeocathaica">L.</tp:taxon-name-part><tp:taxon-name-part taxon-name-part-type="species" reg="dangchangensis">dangchangensis</tp:taxon-name-part></tp:taxon-name></italic>.</p><p>According to the original description of <italic><tp:taxon-name><tp:taxon-name-part taxon-name-part-type="genus" reg="Laeocathaica">Laeocathaica</tp:taxon-name-part><tp:taxon-name-part taxon-name-part-type="species" reg="dangchangensis">dangchangensis</tp:taxon-name-part></tp:taxon-name></italic>, the holotype has a shell width of 27.22 mm. However, the shell labelled as the holotype is 23 mm wide. Moreover, the number 6 is written on that specimen’s dorsal side, whereas “Holotype: Sp8” is written on the label. We have not found any shells bearing the number 8. Consequently, the shell labelled as the holotype is a paratype, and the real holotype is probably one of the specimens labelled as paratypes, or lost.</p></tp:treatment-sec><tp:treatment-sec><!--Section generated to contain objects referenced in tp:taxon-treatment.--><fig id="F2" position="float" orientation="portrait"><object-id xmlns:xlink="http://www.w3.org/1999/xlink" content-type="doi" xlink:type="simple">10.3897/zookeys.1086.77408.figure2</object-id><object-id xmlns:xlink="http://www.w3.org/1999/xlink" content-type="arpha" xlink:type="simple">1DB59872-4D8D-5188-8FC5-E98613BAFB91</object-id><label>Figure 2.</label><caption><p>Distribution of the genus <italic><tp:taxon-name><tp:taxon-name-part taxon-name-part-type="genus" reg="Laeocathaica">Laeocathaica</tp:taxon-name-part></tp:taxon-name></italic> in China <bold>A</bold> see Figs <xref ref-type="fig" rid="F8">8</xref>, <xref ref-type="fig" rid="F11">11</xref>, <xref ref-type="fig" rid="F17">17</xref>, <xref ref-type="fig" rid="F24">24</xref> for details <bold>B</bold> see Fig. <xref ref-type="fig" rid="F14">14</xref> for detail.</p></caption><graphic xmlns:xlink="http://www.w3.org/1999/xlink" xlink:href="zookeys-1086-033-g002.jpg" position="float" orientation="portrait" xlink:type="simple" id="oo_646377.jpg"><uri content-type="original_file" xlink:type="simple">https://binary.pensoft.net/fig/646377</uri></graphic></fig><fig id="F11" position="float" orientation="portrait"><object-id xmlns:xlink="http://www.w3.org/1999/xlink" content-type="doi" xlink:type="simple">10.3897/zookeys.1086.77408.figure11</object-id><object-id xmlns:xlink="http://www.w3.org/1999/xlink" content-type="arpha" xlink:type="simple">C64E5545-29F2-58B3-B3D6-702B8E5A931D</object-id><label>Figure 11.</label><caption><p>Distribution of <italic><tp:taxon-name><tp:taxon-name-part taxon-name-part-type="genus" reg="Laeocathaica">Laeocathaica</tp:taxon-name-part></tp:taxon-name></italic> species in China (detail from Fig. <xref ref-type="fig" rid="F2">2A</xref>).</p></caption><graphic xmlns:xlink="http://www.w3.org/1999/xlink" xlink:href="zookeys-1086-033-g011.jpg" position="float" orientation="portrait" xlink:type="simple" id="oo_646386.jpg"><uri content-type="original_file" xlink:type="simple">https://binary.pensoft.net/fig/646386</uri></graphic></fig><fig id="F17" position="float" orientation="portrait"><object-id xmlns:xlink="http://www.w3.org/1999/xlink" content-type="doi" xlink:type="simple">10.3897/zookeys.1086.77408.figure17</object-id><object-id xmlns:xlink="http://www.w3.org/1999/xlink" content-type="arpha" xlink:type="simple">C536E76B-42A0-5A24-BB72-DA37C487FA66</object-id><label>Figure 17.</label><caption><p>Distribution of <italic><tp:taxon-name><tp:taxon-name-part taxon-name-part-type="genus" reg="Laeocathaica">Laeocathaica</tp:taxon-name-part></tp:taxon-name></italic> species in China (<bold>A</bold> in Fig. <xref ref-type="fig" rid="F2">2</xref>).</p></caption><graphic xmlns:xlink="http://www.w3.org/1999/xlink" xlink:href="zookeys-1086-033-g017.jpg" position="float" orientation="portrait" xlink:type="simple" id="oo_646392.jpg"><uri content-type="original_file" xlink:type="simple">https://binary.pensoft.net/fig/646392</uri></graphic></fig><fig id="F24" position="float" orientation="portrait"><object-id xmlns:xlink="http://www.w3.org/1999/xlink" content-type="doi" xlink:type="simple">10.3897/zookeys.1086.77408.figure24</object-id><object-id xmlns:xlink="http://www.w3.org/1999/xlink" content-type="arpha" xlink:type="simple">99F82E5F-22B0-5FBD-9A7A-C0B67B3638B0</object-id><label>Figure 24.</label><caption><p>Distribution of <italic><tp:taxon-name><tp:taxon-name-part taxon-name-part-type="genus" reg="Laeocathaica">Laeocathaica</tp:taxon-name-part></tp:taxon-name></italic> species in China (<bold>A</bold> in Fig. <xref ref-type="fig" rid="F2">2</xref>).</p></caption><graphic xmlns:xlink="http://www.w3.org/1999/xlink" xlink:href="zookeys-1086-033-g024.jpg" position="float" orientation="portrait" xlink:type="simple" id="oo_646399.jpg"><uri content-type="original_file" xlink:type="simple">https://binary.pensoft.net/fig/646399</uri></graphic></fig><fig id="F14" position="float" orientation="portrait"><object-id xmlns:xlink="http://www.w3.org/1999/xlink" content-type="doi" xlink:type="simple">10.3897/zookeys.1086.77408.figure14</object-id><object-id xmlns:xlink="http://www.w3.org/1999/xlink" content-type="arpha" xlink:type="simple">285329E9-7936-5A7A-9D2B-7D8555C9BAE4</object-id><label>Figure 14.</label><caption><p>Distribution of <italic><tp:taxon-name><tp:taxon-name-part taxon-name-part-type="genus" reg="Laeocathaica">Laeocathaica</tp:taxon-name-part></tp:taxon-name></italic> species in China (<bold>B</bold> in Fig. <xref ref-type="fig" rid="F2">2</xref>).</p></caption><graphic xmlns:xlink="http://www.w3.org/1999/xlink" xlink:href="zookeys-1086-033-g014.jpg" position="float" orientation="portrait" xlink:type="simple" id="oo_646389.jpg"><uri content-type="original_file" xlink:type="simple">https://binary.pensoft.net/fig/646389</uri></graphic></fig><table-wrap id="T1" position="float" orientation="portrait"><label>Table 1.</label><caption><p>Shell morphological traits of <italic><tp:taxon-name><tp:taxon-name-part taxon-name-part-type="genus" reg="Laeocathaica">Laeocathaica</tp:taxon-name-part><tp:taxon-name-part taxon-name-part-type="species" reg="amdoana">amdoana</tp:taxon-name-part></tp:taxon-name></italic> Möllendorff, 1899 populations.</p></caption><table id="TID0EX3BG" rules="all"><tbody><tr><th rowspan="1" colspan="1">Locality no.</th><th rowspan="1" colspan="1">D (in mm)</th><th rowspan="1" colspan="1">H (in mm)</th><th rowspan="1" colspan="1">Dorsal side</th><th rowspan="1" colspan="1">Body whorl</th></tr><tr><td rowspan="1" colspan="1">2016/64</td><td rowspan="1" colspan="1">21.9–27.1</td><td rowspan="1" colspan="1">12–14.7</td><td rowspan="1" colspan="1">domed</td><td rowspan="1" colspan="1">rounded to slightly keeled</td></tr><tr><td rowspan="1" colspan="1">2016/65</td><td rowspan="1" colspan="1">25.5–26.2</td><td rowspan="1" colspan="1">13.3–14.7</td><td rowspan="1" colspan="1">domed</td><td rowspan="1" colspan="1">rounded to slightly keeled</td></tr><tr><td rowspan="1" colspan="1">2016/66</td><td rowspan="1" colspan="1">23.7–24.5</td><td rowspan="1" colspan="1">11.2–12.9</td><td rowspan="1" colspan="1">domed</td><td rowspan="1" colspan="1">rounded</td></tr><tr><td rowspan="1" colspan="1">2016/67</td><td rowspan="1" colspan="1">19.9–23.3</td><td rowspan="1" colspan="1">8.8–11</td><td rowspan="1" colspan="1">slightly domed</td><td rowspan="1" colspan="1">rounded</td></tr><tr><td rowspan="1" colspan="1">2016/68</td><td rowspan="1" colspan="1">24.3–25.4</td><td rowspan="1" colspan="1">10.4–10.7</td><td rowspan="1" colspan="1">flat to slightly domed</td><td rowspan="1" colspan="1">rounded</td></tr><tr><td rowspan="1" colspan="1">2016/69</td><td rowspan="1" colspan="1">27.4–30.7</td><td rowspan="1" colspan="1">12.2–14.1</td><td rowspan="1" colspan="1">slightly domed</td><td rowspan="1" colspan="1">rounded</td></tr><tr><td rowspan="1" colspan="1">2016/70a</td><td rowspan="1" colspan="1">30–31.3</td><td rowspan="1" colspan="1">13.1–14.9</td><td rowspan="1" colspan="1">slightly domed</td><td rowspan="1" colspan="1">rounded</td></tr><tr><td rowspan="1" colspan="1">2016/71</td><td rowspan="1" colspan="1">28.5–29.7</td><td rowspan="1" colspan="1">13–13.6</td><td rowspan="1" colspan="1">slightly domed</td><td rowspan="1" colspan="1">rounded</td></tr><tr><td rowspan="1" colspan="1">2016/72</td><td rowspan="1" colspan="1">19.8–24.2</td><td rowspan="1" colspan="1">9.1–12.2</td><td rowspan="1" colspan="1">domed</td><td rowspan="1" colspan="1">slightly keeled</td></tr><tr><td rowspan="1" colspan="1">2016/73</td><td rowspan="1" colspan="1">21.8</td><td rowspan="1" colspan="1">10</td><td rowspan="1" colspan="1">domed</td><td rowspan="1" colspan="1">slightly keeled</td></tr><tr><td rowspan="1" colspan="1">2016/74</td><td rowspan="1" colspan="1">21.4–25.4</td><td rowspan="1" colspan="1">9–10.7</td><td rowspan="1" colspan="1">flat to slightly domed</td><td rowspan="1" colspan="1">strongly to slightly keeled</td></tr><tr><td rowspan="1" colspan="1">2016/75</td><td rowspan="1" colspan="1">25.1–27.4</td><td rowspan="1" colspan="1">9.8–12.5</td><td rowspan="1" colspan="1">slightly domed to domed</td><td rowspan="1" colspan="1">strongly to slightly keeled</td></tr><tr><td rowspan="1" colspan="1">2016/76</td><td rowspan="1" colspan="1">20.8</td><td rowspan="1" colspan="1">9</td><td rowspan="1" colspan="1">flat</td><td rowspan="1" colspan="1">strongly keeled</td></tr><tr><td rowspan="1" colspan="1">2016/77</td><td rowspan="1" colspan="1">20.8–21.6</td><td rowspan="1" colspan="1">10.5–11.5</td><td rowspan="1" colspan="1">domed</td><td rowspan="1" colspan="1">slightly keeled</td></tr><tr><td rowspan="1" colspan="1">2016/78</td><td rowspan="1" colspan="1">22.7</td><td rowspan="1" colspan="1">11.6</td><td rowspan="1" colspan="1">slightly domed</td><td rowspan="1" colspan="1">slightly keeled</td></tr><tr><td rowspan="1" colspan="1">2016/79</td><td rowspan="1" colspan="1">20.7–21.7</td><td rowspan="1" colspan="1">10–10.3</td><td rowspan="1" colspan="1">slightly domed to domed</td><td rowspan="1" colspan="1">strongly to slightly keeled</td></tr><tr><td rowspan="1" colspan="1">2016/82</td><td rowspan="1" colspan="1">20.6–23</td><td rowspan="1" colspan="1">9.8–11.6</td><td rowspan="1" colspan="1">slightly domed to domed</td><td rowspan="1" colspan="1">rounded to slightly keeled</td></tr><tr><td rowspan="1" colspan="1">2016/83</td><td rowspan="1" colspan="1">27.7–28.3</td><td rowspan="1" colspan="1">13–13.7</td><td rowspan="1" colspan="1">slightly domed</td><td rowspan="1" colspan="1">rounded</td></tr><tr><td rowspan="1" colspan="1">2016/87</td><td rowspan="1" colspan="1">23–26.9</td><td rowspan="1" colspan="1">8.1–11.4</td><td rowspan="1" colspan="1">flat to slightly domed</td><td rowspan="1" colspan="1">strongly keeled</td></tr><tr><td rowspan="1" colspan="1">2016/88</td><td rowspan="1" colspan="1">26.6–27.7</td><td rowspan="1" colspan="1">10.9–11.3</td><td rowspan="1" colspan="1">flat to slightly domed</td><td rowspan="1" colspan="1">strongly keeled</td></tr><tr><td rowspan="1" colspan="1">2016/89</td><td rowspan="1" colspan="1">27.9–30.6</td><td rowspan="1" colspan="1">11.3–12.1</td><td rowspan="1" colspan="1">flat to slightly domed</td><td rowspan="1" colspan="1">strongly keeled</td></tr><tr><td rowspan="1" colspan="1">2016/91</td><td rowspan="1" colspan="1">27.5–30</td><td rowspan="1" colspan="1">10.4–11.5</td><td rowspan="1" colspan="1">flat</td><td rowspan="1" colspan="1">strongly keeled</td></tr><tr><td rowspan="1" colspan="1">2016/95</td><td rowspan="1" colspan="1">23.6–27.4</td><td rowspan="1" colspan="1">9–10.1</td><td rowspan="1" colspan="1">flat</td><td rowspan="1" colspan="1">strongly keeled</td></tr></tbody></table></table-wrap></tp:treatment-sec><ref-list><ref id="B19"><mixed-citation xmlns:xlink="http://www.w3.org/1999/xlink" xlink:type="simple"><person-group><name name-style="western"><surname>Yen</surname><given-names>T-C</given-names></name></person-group> (<year>1939</year>) <source>Die chinesischen Land- und Süßwasser-Gastropoden des Natur-Museums Senckenberg.</source><publisher-name>Abhandlungen der Senckenbergischen Naturforschenden Gesellschaft</publisher-name>, <publisher-loc>Frankfurt am Main</publisher-loc>, <size units="page">233 pp</size>. [pls. 1–16]</mixed-citation></ref><ref id="B20"><mixed-citation xmlns:xlink="http://www.w3.org/1999/xlink" xlink:type="simple"><person-group><name name-style="western"><surname>Zilch</surname><given-names>A</given-names></name></person-group> (<year>1968</year>) Die Typen und Typoide des Natur-Museums Senckenberg, 41: <tp:taxon-name><tp:taxon-name-part taxon-name-part-type="phylum">Mollusca</tp:taxon-name-part></tp:taxon-name>, <tp:taxon-name><tp:taxon-name-part taxon-name-part-type="family">Bradybaenidae</tp:taxon-name-part></tp:taxon-name>, <tp:taxon-name><tp:taxon-name-part taxon-name-part-type="subfamily">Bradybaeninae</tp:taxon-name-part></tp:taxon-name>. Archiv für Molluskenkunde 98(3/4): 155–207.</mixed-citation></ref></ref-list></tp:taxon-treatment>
