# Supplementary material for: ﻿A review of the genus Laeocathaica Möllendorff, 1899 (Gastropoda, Pulmonata, Camaenidae)
Source: Zookeys. 2022 Feb 15;1086:33–76. doi: 10.3897/zookeys.1086.77408 (PMC8863766; doi:10.3897/zookeys.1086.77408)
Supplement: XML Treatment for Laeocathaica carinalis [file zookeys.1086.77408-treatment5.xml]

<!DOCTYPE tp:taxon-treatment
  PUBLIC "-//TaxonX//DTD Taxonomic Treatment Publishing DTD v0 20100105//EN" "tax-treatment-NSO.dtd">
<tp:taxon-treatment xmlns:tp="http://www.plazi.org/taxpub"><tp:treatment-meta><kwd-group><label>Taxon classification</label><kwd>
                <named-content content-type="kingdom">Animalia</named-content>
              </kwd><kwd>
                <named-content content-type="order">Stylommatophora</named-content>
              </kwd><kwd>
                <named-content content-type="family">Bradybaenidae</named-content>
              </kwd></kwd-group><mixed-citation publication-type="journal"><person-group><name><surname>Páll-Gergely</surname><given-names>Barna</given-names></name><name><surname>Hunyadi</surname><given-names>András</given-names></name><name><surname>Meng</surname><given-names>Kaibaryer</given-names></name><name><surname>Fekete</surname><given-names>Judit</given-names></name></person-group><article-title>﻿A review of the genus <italic><tp:taxon-name><tp:taxon-name-part taxon-name-part-type="genus" reg="Laeocathaica">Laeocathaica</tp:taxon-name-part></tp:taxon-name></italic> Möllendorff, 1899 (<tp:taxon-name><tp:taxon-name-part taxon-name-part-type="class">Gastropoda</tp:taxon-name-part></tp:taxon-name>, <tp:taxon-name><tp:taxon-name-part taxon-name-part-type="infraclass">Pulmonata</tp:taxon-name-part></tp:taxon-name>, <tp:taxon-name><tp:taxon-name-part taxon-name-part-type="family">Camaenidae</tp:taxon-name-part></tp:taxon-name>)</article-title><source>Zookeys</source><day>15</day><month>02</month><year>2022</year><volume>1086</volume><fpage>33</fpage><lpage>76</lpage><pub-id pub-id-type="doi">10.3897/zookeys.1086.77408</pub-id></mixed-citation></tp:treatment-meta><tp:nomenclature><label>﻿</label><tp:taxon-name>
              <object-id xmlns:xlink="http://www.w3.org/1999/xlink" content-type="arpha" xlink:type="simple">ACC601C8-7474-5647-AAF5-598883342EE4</object-id>
              <tp:taxon-name-part taxon-name-part-type="genus" reg="Laeocathaica">Laeocathaica</tp:taxon-name-part>
              <tp:taxon-name-part taxon-name-part-type="species" reg="carinalis">carinalis</tp:taxon-name-part>
            </tp:taxon-name><tp:taxon-authority>Chen &amp; Zhang, 2004</tp:taxon-authority><xref ref-type="fig" rid="F9">Figures 9</xref><xref ref-type="fig" rid="F10">, 10</xref><tp:nomenclature-citation-list><tp:nomenclature-citation><tp:taxon-name>
                  <tp:taxon-name-part taxon-name-part-type="genus" reg="Laeocathaica">Laeocathaica</tp:taxon-name-part>
                  <tp:taxon-name-part taxon-name-part-type="species" reg="carinalis">carinalis</tp:taxon-name-part>
                </tp:taxon-name><comment>Chen &amp; Zhang, 2004: 341 [Chinese description], fig. 334 (erroneous! Shows a juvenile <tp:taxon-name><tp:taxon-name-part taxon-name-part-type="genus" reg="Laeocathaica">Laeocathaica</tp:taxon-name-part></tp:taxon-name> shell belonging to another species); 444 [English description].</comment></tp:nomenclature-citation></tp:nomenclature-citation-list></tp:nomenclature><tp:treatment-sec sec-type="type locality" id="SECID0E31AG"><title>Type locality.</title><p>“Town of Wenxian County, (<named-content xmlns:xlink="http://www.w3.org/1999/xlink" content-type="dwc:verbatimCoordinates" xlink:type="simple"><named-content content-type="geo-json" specific-use="{&#34;type&#34;:&#34;Point&#34;,&#34;coordinates&#34;:[104.100000,33.000000]}" id="NCID0EF2AG" xlink:type="simple">33°0'N, 104°6'E</named-content></named-content>), Gansu Province, China”.</p></tp:treatment-sec><tp:treatment-sec sec-type="type material" id="SECID0EK2AG"><title>Type material.</title><p>The shell we examined (<named-content xmlns:xlink="http://www.w3.org/1999/xlink" content-type="dwc:institutional_code" xlink:type="simple">IZCAS</named-content> TM 097578) is exactly the same as the one figured by <xref ref-type="bibr" rid="B4">Chen and Zhang (2004</xref>: fig. 219) as the holotype of <italic><tp:taxon-name><tp:taxon-name-part taxon-name-part-type="genus" reg="Cathaica">Cathaica</tp:taxon-name-part><tp:taxon-name-part taxon-name-part-type="species" reg="bizonalis">bizonalis</tp:taxon-name-part></tp:taxon-name></italic> Chen &amp; Zhang, 2004. Therefore, we understand this situation as a confusion of specimens and photographs before publication, and consider the figured shell (<named-content xmlns:xlink="http://www.w3.org/1999/xlink" content-type="dwc:institutional_code" xlink:type="simple">IZCAS</named-content> TM 097578, Fig. <xref ref-type="fig" rid="F9">9</xref>) as the holotype. See also under <italic><tp:taxon-name><tp:taxon-name-part taxon-name-part-type="genus" reg="Cathaica">Cathaica</tp:taxon-name-part><tp:taxon-name-part taxon-name-part-type="species" reg="bizonalis">bizonalis</tp:taxon-name-part></tp:taxon-name></italic> Chen &amp; Zhang, 2004.</p></tp:treatment-sec><tp:treatment-sec sec-type="material" id="SECID0EW3AG"><title>New material.</title><p>China • 4 shells; Gansu, Longnan Shi, Wenxian, Jianshan Xiang, 1800 m west of Jianshan towards Diaohuya, right side of road no. 212 (locality code: 2016/70b); <named-content xmlns:xlink="http://www.w3.org/1999/xlink" content-type="dwc:verbatimCoordinates" xlink:type="simple"><named-content content-type="geo-json" specific-use="{&#34;type&#34;:&#34;Point&#34;,&#34;coordinates&#34;:[104.847333,33.048700]}" id="NCID0E63AG" xlink:type="simple">33°2.922'N, 104°50.840'E</named-content></named-content>; 29 May 2016; A. Hunyadi leg.; <abbrev xmlns:xlink="http://www.w3.org/1999/xlink" xlink:title="Collection András Hunyadi" id="ABBRID0EE4AG" xlink:type="simple">HA</abbrev> (Fig. <xref ref-type="fig" rid="F10">10A, B</xref>) • 10 shells; Gansu, Longnan Shi, Wenxian, Shifang Xiang, 1300 m northwest from Baiyiba Cun towards Dongyukou Cun, right side of the road (locality code: 2016/82); <named-content xmlns:xlink="http://www.w3.org/1999/xlink" content-type="dwc:verbatimCoordinates" xlink:type="simple"><named-content content-type="geo-json" specific-use="{&#34;type&#34;:&#34;Point&#34;,&#34;coordinates&#34;:[104.620550,32.989100]}" id="NCID0EP4AG" xlink:type="simple">32°59.346'N, 104°37.233'E</named-content></named-content>; 980 m a.s.l.; 31 May 2016; A. Hunyadi leg.; <abbrev xmlns:xlink="http://www.w3.org/1999/xlink" xlink:title="Collection András Hunyadi" id="ABBRID0EU4AG" xlink:type="simple">HA</abbrev> (Fig. <xref ref-type="fig" rid="F10">10E</xref>) • 4 shells; Gansu, Longnan Shi, Wenxian, Shifang Xiang, 800 m from the northwestern edge of Baiyiba Cun towards Dongyukou Cun, left bank of the river (locality code: 2016/83); <named-content xmlns:xlink="http://www.w3.org/1999/xlink" content-type="dwc:verbatimCoordinates" xlink:type="simple"><named-content content-type="geo-json" specific-use="{&#34;type&#34;:&#34;Point&#34;,&#34;coordinates&#34;:[104.625050,32.983083]}" id="NCID0E64AG" xlink:type="simple">32°58.985'N, 104°37.503'E</named-content></named-content>; 970 m a.s.l.; 31 May 2016; A. Hunyadi leg.; <abbrev xmlns:xlink="http://www.w3.org/1999/xlink" xlink:title="Collection András Hunyadi" id="ABBRID0EE5AG" xlink:type="simple">HA</abbrev> (Fig. <xref ref-type="fig" rid="F10">10F</xref>) • 7 shells; Gansu, Longnan Shi, Wenxian, Buziba Xiang, 1 km south of Taojiaba Cun towards Dongyukou Cun (locality code: 2016/79); <named-content xmlns:xlink="http://www.w3.org/1999/xlink" content-type="dwc:verbatimCoordinates" xlink:type="simple"><named-content content-type="geo-json" specific-use="{&#34;type&#34;:&#34;Point&#34;,&#34;coordinates&#34;:[104.622150,33.031083]}" id="NCID0EP5AG" xlink:type="simple">33°01.865'N, 104°37.329'E</named-content></named-content>; 1150 m a.s.l.; 31 May 2016; A. Hunyadi leg.; <abbrev xmlns:xlink="http://www.w3.org/1999/xlink" xlink:title="Collection András Hunyadi" id="ABBRID0EU5AG" xlink:type="simple">HA</abbrev> • 5 shells; Gansu, Longnan Shi, Wenxian, Buziba Xiang, southern edge of Liangjiaba (locality code: 2016/81); <named-content xmlns:xlink="http://www.w3.org/1999/xlink" content-type="dwc:verbatimCoordinates" xlink:type="simple"><named-content content-type="geo-json" specific-use="{&#34;type&#34;:&#34;Point&#34;,&#34;coordinates&#34;:[104.611867,33.004367]}" id="NCID0E25AG" xlink:type="simple">33°00.262'N, 104°36.712'E</named-content></named-content>; 1005 m a.s.l.; 31 May 2016; A. Hunyadi leg.; <abbrev xmlns:xlink="http://www.w3.org/1999/xlink" xlink:title="Collection András Hunyadi" id="ABBRID0EA6AG" xlink:type="simple">HA</abbrev> (Fig. <xref ref-type="fig" rid="F10">10C, D</xref>) • 1 shell; Gansu, Longnan Shi, Wenxian, Chengguan Zhen, next to a museum (locality code: 2016/64); <named-content xmlns:xlink="http://www.w3.org/1999/xlink" content-type="dwc:verbatimCoordinates" xlink:type="simple"><named-content content-type="geo-json" specific-use="{&#34;type&#34;:&#34;Point&#34;,&#34;coordinates&#34;:[104.672983,32.941183]}" id="NCID0EL6AG" xlink:type="simple">32°56.471'N, 104°40.379'E</named-content></named-content>; 960–970 m a.s.l.; 28 May 2016; A. Hunyadi leg.; <abbrev xmlns:xlink="http://www.w3.org/1999/xlink" xlink:title="Collection András Hunyadi" id="ABBRID0EQ6AG" xlink:type="simple">HA</abbrev>.</p><table-wrap id="T1" position="float" orientation="portrait"><label>Table 1.</label><caption><p>Shell morphological traits of <italic><tp:taxon-name><tp:taxon-name-part taxon-name-part-type="genus" reg="Laeocathaica">Laeocathaica</tp:taxon-name-part><tp:taxon-name-part taxon-name-part-type="species" reg="amdoana">amdoana</tp:taxon-name-part></tp:taxon-name></italic> Möllendorff, 1899 populations.</p></caption><table id="TID0EX3BG" rules="all"><tbody><tr><th rowspan="1" colspan="1">Locality no.</th><th rowspan="1" colspan="1">D (in mm)</th><th rowspan="1" colspan="1">H (in mm)</th><th rowspan="1" colspan="1">Dorsal side</th><th rowspan="1" colspan="1">Body whorl</th></tr><tr><td rowspan="1" colspan="1">2016/64</td><td rowspan="1" colspan="1">21.9–27.1</td><td rowspan="1" colspan="1">12–14.7</td><td rowspan="1" colspan="1">domed</td><td rowspan="1" colspan="1">rounded to slightly keeled</td></tr><tr><td rowspan="1" colspan="1">2016/65</td><td rowspan="1" colspan="1">25.5–26.2</td><td rowspan="1" colspan="1">13.3–14.7</td><td rowspan="1" colspan="1">domed</td><td rowspan="1" colspan="1">rounded to slightly keeled</td></tr><tr><td rowspan="1" colspan="1">2016/66</td><td rowspan="1" colspan="1">23.7–24.5</td><td rowspan="1" colspan="1">11.2–12.9</td><td rowspan="1" colspan="1">domed</td><td rowspan="1" colspan="1">rounded</td></tr><tr><td rowspan="1" colspan="1">2016/67</td><td rowspan="1" colspan="1">19.9–23.3</td><td rowspan="1" colspan="1">8.8–11</td><td rowspan="1" colspan="1">slightly domed</td><td rowspan="1" colspan="1">rounded</td></tr><tr><td rowspan="1" colspan="1">2016/68</td><td rowspan="1" colspan="1">24.3–25.4</td><td rowspan="1" colspan="1">10.4–10.7</td><td rowspan="1" colspan="1">flat to slightly domed</td><td rowspan="1" colspan="1">rounded</td></tr><tr><td rowspan="1" colspan="1">2016/69</td><td rowspan="1" colspan="1">27.4–30.7</td><td rowspan="1" colspan="1">12.2–14.1</td><td rowspan="1" colspan="1">slightly domed</td><td rowspan="1" colspan="1">rounded</td></tr><tr><td rowspan="1" colspan="1">2016/70a</td><td rowspan="1" colspan="1">30–31.3</td><td rowspan="1" colspan="1">13.1–14.9</td><td rowspan="1" colspan="1">slightly domed</td><td rowspan="1" colspan="1">rounded</td></tr><tr><td rowspan="1" colspan="1">2016/71</td><td rowspan="1" colspan="1">28.5–29.7</td><td rowspan="1" colspan="1">13–13.6</td><td rowspan="1" colspan="1">slightly domed</td><td rowspan="1" colspan="1">rounded</td></tr><tr><td rowspan="1" colspan="1">2016/72</td><td rowspan="1" colspan="1">19.8–24.2</td><td rowspan="1" colspan="1">9.1–12.2</td><td rowspan="1" colspan="1">domed</td><td rowspan="1" colspan="1">slightly keeled</td></tr><tr><td rowspan="1" colspan="1">2016/73</td><td rowspan="1" colspan="1">21.8</td><td rowspan="1" colspan="1">10</td><td rowspan="1" colspan="1">domed</td><td rowspan="1" colspan="1">slightly keeled</td></tr><tr><td rowspan="1" colspan="1">2016/74</td><td rowspan="1" colspan="1">21.4–25.4</td><td rowspan="1" colspan="1">9–10.7</td><td rowspan="1" colspan="1">flat to slightly domed</td><td rowspan="1" colspan="1">strongly to slightly keeled</td></tr><tr><td rowspan="1" colspan="1">2016/75</td><td rowspan="1" colspan="1">25.1–27.4</td><td rowspan="1" colspan="1">9.8–12.5</td><td rowspan="1" colspan="1">slightly domed to domed</td><td rowspan="1" colspan="1">strongly to slightly keeled</td></tr><tr><td rowspan="1" colspan="1">2016/76</td><td rowspan="1" colspan="1">20.8</td><td rowspan="1" colspan="1">9</td><td rowspan="1" colspan="1">flat</td><td rowspan="1" colspan="1">strongly keeled</td></tr><tr><td rowspan="1" colspan="1">2016/77</td><td rowspan="1" colspan="1">20.8–21.6</td><td rowspan="1" colspan="1">10.5–11.5</td><td rowspan="1" colspan="1">domed</td><td rowspan="1" colspan="1">slightly keeled</td></tr><tr><td rowspan="1" colspan="1">2016/78</td><td rowspan="1" colspan="1">22.7</td><td rowspan="1" colspan="1">11.6</td><td rowspan="1" colspan="1">slightly domed</td><td rowspan="1" colspan="1">slightly keeled</td></tr><tr><td rowspan="1" colspan="1">2016/79</td><td rowspan="1" colspan="1">20.7–21.7</td><td rowspan="1" colspan="1">10–10.3</td><td rowspan="1" colspan="1">slightly domed to domed</td><td rowspan="1" colspan="1">strongly to slightly keeled</td></tr><tr><td rowspan="1" colspan="1">2016/82</td><td rowspan="1" colspan="1">20.6–23</td><td rowspan="1" colspan="1">9.8–11.6</td><td rowspan="1" colspan="1">slightly domed to domed</td><td rowspan="1" colspan="1">rounded to slightly keeled</td></tr><tr><td rowspan="1" colspan="1">2016/83</td><td rowspan="1" colspan="1">27.7–28.3</td><td rowspan="1" colspan="1">13–13.7</td><td rowspan="1" colspan="1">slightly domed</td><td rowspan="1" colspan="1">rounded</td></tr><tr><td rowspan="1" colspan="1">2016/87</td><td rowspan="1" colspan="1">23–26.9</td><td rowspan="1" colspan="1">8.1–11.4</td><td rowspan="1" colspan="1">flat to slightly domed</td><td rowspan="1" colspan="1">strongly keeled</td></tr><tr><td rowspan="1" colspan="1">2016/88</td><td rowspan="1" colspan="1">26.6–27.7</td><td rowspan="1" colspan="1">10.9–11.3</td><td rowspan="1" colspan="1">flat to slightly domed</td><td rowspan="1" colspan="1">strongly keeled</td></tr><tr><td rowspan="1" colspan="1">2016/89</td><td rowspan="1" colspan="1">27.9–30.6</td><td rowspan="1" colspan="1">11.3–12.1</td><td rowspan="1" colspan="1">flat to slightly domed</td><td rowspan="1" colspan="1">strongly keeled</td></tr><tr><td rowspan="1" colspan="1">2016/91</td><td rowspan="1" colspan="1">27.5–30</td><td rowspan="1" colspan="1">10.4–11.5</td><td rowspan="1" colspan="1">flat</td><td rowspan="1" colspan="1">strongly keeled</td></tr><tr><td rowspan="1" colspan="1">2016/95</td><td rowspan="1" colspan="1">23.6–27.4</td><td rowspan="1" colspan="1">9–10.1</td><td rowspan="1" colspan="1">flat</td><td rowspan="1" colspan="1">strongly keeled</td></tr></tbody></table></table-wrap><fig id="F9" position="float" orientation="portrait"><object-id xmlns:xlink="http://www.w3.org/1999/xlink" content-type="doi" xlink:type="simple">10.3897/zookeys.1086.77408.figure9</object-id><object-id xmlns:xlink="http://www.w3.org/1999/xlink" content-type="arpha" xlink:type="simple">F0EB7E4F-E92D-5AE4-AB8B-947679E04AB1</object-id><label>Figure 9.</label><caption><p><italic><tp:taxon-name><tp:taxon-name-part taxon-name-part-type="genus" reg="Laeocathaica">Laeocathaica</tp:taxon-name-part><tp:taxon-name-part taxon-name-part-type="species" reg="carinalis">carinalis</tp:taxon-name-part></tp:taxon-name></italic> Chen &amp; Zhang, 2004 (<named-content xmlns:xlink="http://www.w3.org/1999/xlink" content-type="dwc:institutional_code" xlink:type="simple">IZCAS</named-content> TM 097578, holotype). Scale bar: 10 mm. Photographs: Kaibaryer Meng.</p></caption><graphic xmlns:xlink="http://www.w3.org/1999/xlink" xlink:href="zookeys-1086-033-g009.jpg" position="float" orientation="portrait" xlink:type="simple" id="oo_646384.jpg"><uri content-type="original_file" xlink:type="simple">https://binary.pensoft.net/fig/646384</uri></graphic></fig></tp:treatment-sec><tp:treatment-sec sec-type="description" id="SECID0EINBG"><title>Description.</title><p>Shell sinistral, depressed, strongly keeled, dorsal side with flat, scalariform whorls; ventral side widely conical; dorsal side chocolate brown, ornamented with a white keel on all whorls; ventral side primarily white, below the white keel there is a chocolate brown belt, white part ornamented with greyish radial stripes that sometimes reach the umbilicus, but sometimes thin and stop before umbilicus; umbilicus inside with a chocolate-brown and a white belt; entire shell consists of 7.25–7.75 whorls; protoconch consists of 1.5–1.75 whorls, brownish, seemingly smooth, extremely finely granulose, rather matte, slightly protruding above first whorls of teleoconch; white keels of every whorl slightly elevated from dorsal surface, but dorsal surface flat with usually the last one being scalariform; dorsal side with fine, irregular wrinkles and between the main wrinkles there are very fine radial lines; ventral surface with less prominent wrinkles; umbilicus rather narrow, funnel-shaped, shows all whorls; periumbilical keel absent; aperture oblique to shell axis, semilunar, with pointed incision at the keel; peristome expanded and slightly thickened, but not reflexed; palatal swelling whitish, with a low, blunt basal tooth; parietal callus practically absent, in some old specimens with translucent calcareous layer.</p><p><bold>Measurements</bold> (in mm): D: 18.6–22.9; H: 6.8–9.8 (<italic>n</italic> = 13, newly collected shells from multiple samples).</p><fig id="F10" position="float" orientation="portrait"><object-id xmlns:xlink="http://www.w3.org/1999/xlink" content-type="doi" xlink:type="simple">10.3897/zookeys.1086.77408.figure10</object-id><object-id xmlns:xlink="http://www.w3.org/1999/xlink" content-type="arpha" xlink:type="simple">B0B498AD-CEB5-5836-AC9A-752279474EDC</object-id><label>Figure 10.</label><caption><p><italic><tp:taxon-name><tp:taxon-name-part taxon-name-part-type="genus" reg="Laeocathaica">Laeocathaica</tp:taxon-name-part><tp:taxon-name-part taxon-name-part-type="species" reg="carinalis">carinalis</tp:taxon-name-part></tp:taxon-name></italic> Chen &amp; Zhang, 2004 <bold>A, B</bold> 2016/70b <bold>C, D</bold> 2016/81 <bold>E</bold> 2016/82 <bold>F</bold> 2016/83. Scale bars: 10 mm. All photographs: B. Páll-Gergely.</p></caption><graphic xmlns:xlink="http://www.w3.org/1999/xlink" xlink:href="zookeys-1086-033-g010.jpg" position="float" orientation="portrait" xlink:type="simple" id="oo_646385.jpg"><uri content-type="original_file" xlink:type="simple">https://binary.pensoft.net/fig/646385</uri></graphic></fig></tp:treatment-sec><tp:treatment-sec sec-type="Differential diagnosis" id="SECID0ETOBG"><title>Differential diagnosis.</title><p>The most similar species is <italic><tp:taxon-name><tp:taxon-name-part taxon-name-part-type="genus" reg="Laeocathaica">L.</tp:taxon-name-part><tp:taxon-name-part taxon-name-part-type="species" reg="pewzowi">pewzowi</tp:taxon-name-part></tp:taxon-name></italic>, which is smaller, paler in colour, has a wider umbilicus, a more domed (and not scalariform) dorsal side, stronger radial sculpture, and a more oblique aperture with a more pointed basal tooth. Furthermore, there is a second broken belt between the main belt and the umbilicus in <italic><tp:taxon-name><tp:taxon-name-part taxon-name-part-type="genus" reg="Laeocathaica">L.</tp:taxon-name-part><tp:taxon-name-part taxon-name-part-type="species" reg="pewzowi">pewzowi</tp:taxon-name-part></tp:taxon-name></italic>, which is not present in any specimens of this species. <italic><tp:taxon-name><tp:taxon-name-part taxon-name-part-type="genus" reg="Laeocathaica">Laeocathaica</tp:taxon-name-part><tp:taxon-name-part taxon-name-part-type="species" reg="potanini">potanini</tp:taxon-name-part></tp:taxon-name></italic> has a more scalariform, uniformly light brown shell, and the basal tooth (when present) is situated closer to the columella than in <italic><tp:taxon-name><tp:taxon-name-part taxon-name-part-type="genus" reg="Laeocathaica">L.</tp:taxon-name-part><tp:taxon-name-part taxon-name-part-type="species" reg="carinalis">carinalis</tp:taxon-name-part></tp:taxon-name></italic>. <italic><tp:taxon-name><tp:taxon-name-part taxon-name-part-type="genus" reg="Laeocathaica">Laeocathaica</tp:taxon-name-part><tp:taxon-name-part taxon-name-part-type="species" reg="amdoana">amdoana</tp:taxon-name-part></tp:taxon-name></italic> is also similar in colouration, but it is larger, has a blunter keel, a weaker sculpture, and its whorls are never scalariform.</p><fig id="F11" position="float" orientation="portrait"><object-id xmlns:xlink="http://www.w3.org/1999/xlink" content-type="doi" xlink:type="simple">10.3897/zookeys.1086.77408.figure11</object-id><object-id xmlns:xlink="http://www.w3.org/1999/xlink" content-type="arpha" xlink:type="simple">C64E5545-29F2-58B3-B3D6-702B8E5A931D</object-id><label>Figure 11.</label><caption><p>Distribution of <italic><tp:taxon-name><tp:taxon-name-part taxon-name-part-type="genus" reg="Laeocathaica">Laeocathaica</tp:taxon-name-part></tp:taxon-name></italic> species in China (detail from Fig. <xref ref-type="fig" rid="F2">2A</xref>).</p></caption><graphic xmlns:xlink="http://www.w3.org/1999/xlink" xlink:href="zookeys-1086-033-g011.jpg" position="float" orientation="portrait" xlink:type="simple" id="oo_646386.jpg"><uri content-type="original_file" xlink:type="simple">https://binary.pensoft.net/fig/646386</uri></graphic></fig></tp:treatment-sec><tp:treatment-sec sec-type="distribution" id="SECID0EIRBG"><title>Distribution.</title><p>Most precise locality data are from the rocky area along the Baishui River, whereas one sample was collected on the bank of the Yangtang River (Fig. <xref ref-type="fig" rid="F11">11</xref>). The type locality is situated ca. 50 km west in a straight line.</p></tp:treatment-sec><tp:treatment-sec sec-type="remarks" id="SECID0ESRBG"><title>Remarks.</title><p>We here provide a redescription, an updated differential diagnosis, and notes on the differences between different populations (Table <xref ref-type="table" rid="T2">2</xref>).</p></tp:treatment-sec><tp:treatment-sec><!--Section generated to contain objects referenced in tp:taxon-treatment.--><fig id="F2" position="float" orientation="portrait"><object-id xmlns:xlink="http://www.w3.org/1999/xlink" content-type="doi" xlink:type="simple">10.3897/zookeys.1086.77408.figure2</object-id><object-id xmlns:xlink="http://www.w3.org/1999/xlink" content-type="arpha" xlink:type="simple">1DB59872-4D8D-5188-8FC5-E98613BAFB91</object-id><label>Figure 2.</label><caption><p>Distribution of the genus <italic><tp:taxon-name><tp:taxon-name-part taxon-name-part-type="genus" reg="Laeocathaica">Laeocathaica</tp:taxon-name-part></tp:taxon-name></italic> in China <bold>A</bold> see Figs <xref ref-type="fig" rid="F8">8</xref>, <xref ref-type="fig" rid="F11">11</xref>, <xref ref-type="fig" rid="F17">17</xref>, <xref ref-type="fig" rid="F24">24</xref> for details <bold>B</bold> see Fig. <xref ref-type="fig" rid="F14">14</xref> for detail.</p></caption><graphic xmlns:xlink="http://www.w3.org/1999/xlink" xlink:href="zookeys-1086-033-g002.jpg" position="float" orientation="portrait" xlink:type="simple" id="oo_646377.jpg"><uri content-type="original_file" xlink:type="simple">https://binary.pensoft.net/fig/646377</uri></graphic></fig><fig id="F8" position="float" orientation="portrait"><object-id xmlns:xlink="http://www.w3.org/1999/xlink" content-type="doi" xlink:type="simple">10.3897/zookeys.1086.77408.figure8</object-id><object-id xmlns:xlink="http://www.w3.org/1999/xlink" content-type="arpha" xlink:type="simple">7490344D-D920-5614-B356-0BEE7B3F1D39</object-id><label>Figure 8.</label><caption><p>Distribution of <italic><tp:taxon-name><tp:taxon-name-part taxon-name-part-type="genus" reg="Laeocathaica">Laeocathaica</tp:taxon-name-part><tp:taxon-name-part taxon-name-part-type="species" reg="amdoana">amdoana</tp:taxon-name-part></tp:taxon-name></italic> Möllendorff, 1899 in China (detail from Fig. <xref ref-type="fig" rid="F2">2A</xref>).</p></caption><graphic xmlns:xlink="http://www.w3.org/1999/xlink" xlink:href="zookeys-1086-033-g008.jpg" position="float" orientation="portrait" xlink:type="simple" id="oo_646383.jpg"><uri content-type="original_file" xlink:type="simple">https://binary.pensoft.net/fig/646383</uri></graphic></fig><fig id="F17" position="float" orientation="portrait"><object-id xmlns:xlink="http://www.w3.org/1999/xlink" content-type="doi" xlink:type="simple">10.3897/zookeys.1086.77408.figure17</object-id><object-id xmlns:xlink="http://www.w3.org/1999/xlink" content-type="arpha" xlink:type="simple">C536E76B-42A0-5A24-BB72-DA37C487FA66</object-id><label>Figure 17.</label><caption><p>Distribution of <italic><tp:taxon-name><tp:taxon-name-part taxon-name-part-type="genus" reg="Laeocathaica">Laeocathaica</tp:taxon-name-part></tp:taxon-name></italic> species in China (<bold>A</bold> in Fig. <xref ref-type="fig" rid="F2">2</xref>).</p></caption><graphic xmlns:xlink="http://www.w3.org/1999/xlink" xlink:href="zookeys-1086-033-g017.jpg" position="float" orientation="portrait" xlink:type="simple" id="oo_646392.jpg"><uri content-type="original_file" xlink:type="simple">https://binary.pensoft.net/fig/646392</uri></graphic></fig><fig id="F24" position="float" orientation="portrait"><object-id xmlns:xlink="http://www.w3.org/1999/xlink" content-type="doi" xlink:type="simple">10.3897/zookeys.1086.77408.figure24</object-id><object-id xmlns:xlink="http://www.w3.org/1999/xlink" content-type="arpha" xlink:type="simple">99F82E5F-22B0-5FBD-9A7A-C0B67B3638B0</object-id><label>Figure 24.</label><caption><p>Distribution of <italic><tp:taxon-name><tp:taxon-name-part taxon-name-part-type="genus" reg="Laeocathaica">Laeocathaica</tp:taxon-name-part></tp:taxon-name></italic> species in China (<bold>A</bold> in Fig. <xref ref-type="fig" rid="F2">2</xref>).</p></caption><graphic xmlns:xlink="http://www.w3.org/1999/xlink" xlink:href="zookeys-1086-033-g024.jpg" position="float" orientation="portrait" xlink:type="simple" id="oo_646399.jpg"><uri content-type="original_file" xlink:type="simple">https://binary.pensoft.net/fig/646399</uri></graphic></fig><fig id="F14" position="float" orientation="portrait"><object-id xmlns:xlink="http://www.w3.org/1999/xlink" content-type="doi" xlink:type="simple">10.3897/zookeys.1086.77408.figure14</object-id><object-id xmlns:xlink="http://www.w3.org/1999/xlink" content-type="arpha" xlink:type="simple">285329E9-7936-5A7A-9D2B-7D8555C9BAE4</object-id><label>Figure 14.</label><caption><p>Distribution of <italic><tp:taxon-name><tp:taxon-name-part taxon-name-part-type="genus" reg="Laeocathaica">Laeocathaica</tp:taxon-name-part></tp:taxon-name></italic> species in China (<bold>B</bold> in Fig. <xref ref-type="fig" rid="F2">2</xref>).</p></caption><graphic xmlns:xlink="http://www.w3.org/1999/xlink" xlink:href="zookeys-1086-033-g014.jpg" position="float" orientation="portrait" xlink:type="simple" id="oo_646389.jpg"><uri content-type="original_file" xlink:type="simple">https://binary.pensoft.net/fig/646389</uri></graphic></fig><table-wrap id="T2" position="float" orientation="portrait"><label>Table 2.</label><caption><p>Shell morphological traits of <italic><tp:taxon-name><tp:taxon-name-part taxon-name-part-type="genus" reg="Laeocathaica">Laeocathaica</tp:taxon-name-part><tp:taxon-name-part taxon-name-part-type="species" reg="carinalis">carinalis</tp:taxon-name-part></tp:taxon-name></italic> Chen &amp; Zhang, 2004 populations.</p></caption><table id="TID0ERSAI" rules="all"><tbody><tr><th rowspan="1" colspan="1">Locality no.</th><th rowspan="1" colspan="1">Shell diameter</th><th rowspan="1" colspan="1">Belt below keel</th><th rowspan="1" colspan="1">White belt on keel</th><th rowspan="1" colspan="1">Dorsal side</th><th rowspan="1" colspan="1">Denticle</th></tr><tr><td rowspan="1" colspan="1">2016/64</td><td rowspan="1" colspan="1">20.2</td><td rowspan="1" colspan="1">medium</td><td rowspan="1" colspan="1">thin</td><td rowspan="1" colspan="1">flat/not scalariform</td><td rowspan="1" colspan="1">strong</td></tr><tr><td rowspan="1" colspan="1">2016/70b</td><td rowspan="1" colspan="1">20.3–21.5</td><td rowspan="1" colspan="1">thin</td><td rowspan="1" colspan="1">thick</td><td rowspan="1" colspan="1">domed/scalariform</td><td rowspan="1" colspan="1">only low thickening</td></tr><tr><td rowspan="1" colspan="1">2016/79</td><td rowspan="1" colspan="1">19.1–20.3</td><td rowspan="1" colspan="1">thick</td><td rowspan="1" colspan="1">moderate</td><td rowspan="1" colspan="1">flat/scalariform</td><td rowspan="1" colspan="1">strong</td></tr><tr><td rowspan="1" colspan="1">2016/81</td><td rowspan="1" colspan="1">19.8–20.4</td><td rowspan="1" colspan="1">thick</td><td rowspan="1" colspan="1">moderate</td><td rowspan="1" colspan="1">flat/scalariform</td><td rowspan="1" colspan="1">1 out of 5 shells</td></tr><tr><td rowspan="1" colspan="1">2016/82</td><td rowspan="1" colspan="1">18.6–19.8</td><td rowspan="1" colspan="1">medium</td><td rowspan="1" colspan="1">thin</td><td rowspan="1" colspan="1">flat/scalariform</td><td rowspan="1" colspan="1">present</td></tr><tr><td rowspan="1" colspan="1">2016/83</td><td rowspan="1" colspan="1">21.2–22.9</td><td rowspan="1" colspan="1">thick</td><td rowspan="1" colspan="1">moderate</td><td rowspan="1" colspan="1">moderately domed/slightly scalariform</td><td rowspan="1" colspan="1">only low thickening</td></tr></tbody></table></table-wrap></tp:treatment-sec><ref-list><ref id="B4"><mixed-citation xmlns:xlink="http://www.w3.org/1999/xlink" xlink:type="simple"><person-group><name name-style="western"><surname>Chen</surname><given-names>D-N</given-names></name><name name-style="western"><surname>Zhang</surname><given-names>G-Q</given-names></name></person-group> (<year>2004</year>) <source>Fauna Sinica Invertebrata Vol. 37 (<tp:taxon-name><tp:taxon-name-part taxon-name-part-type="phylum">Mollusca</tp:taxon-name-part></tp:taxon-name>: <tp:taxon-name><tp:taxon-name-part taxon-name-part-type="class">Gastropoda</tp:taxon-name-part></tp:taxon-name>: <tp:taxon-name><tp:taxon-name-part taxon-name-part-type="order">Stylommatophora</tp:taxon-name-part></tp:taxon-name>: <tp:taxon-name><tp:taxon-name-part taxon-name-part-type="family">Bradybaenidae</tp:taxon-name-part></tp:taxon-name>).</source><publisher-name>Science Press</publisher-name>, <publisher-loc>Beijing</publisher-loc>, <size units="page">482 pp</size>. [pls. 1–8]</mixed-citation></ref></ref-list></tp:taxon-treatment>
