# Supplementary material for: ﻿A review of the genus Laeocathaica Möllendorff, 1899 (Gastropoda, Pulmonata, Camaenidae)
Source: Zookeys. 2022 Feb 15;1086:33–76. doi: 10.3897/zookeys.1086.77408 (PMC8863766; doi:10.3897/zookeys.1086.77408)
Supplement: XML Treatment for Laeocathaica carinifera [file zookeys.1086.77408-treatment6.xml]

<!DOCTYPE tp:taxon-treatment
  PUBLIC "-//TaxonX//DTD Taxonomic Treatment Publishing DTD v0 20100105//EN" "tax-treatment-NSO.dtd">
<tp:taxon-treatment xmlns:tp="http://www.plazi.org/taxpub"><tp:treatment-meta><kwd-group><label>Taxon classification</label><kwd>
                <named-content content-type="kingdom">Animalia</named-content>
              </kwd><kwd>
                <named-content content-type="order">Stylommatophora</named-content>
              </kwd><kwd>
                <named-content content-type="family">Bradybaenidae</named-content>
              </kwd></kwd-group><mixed-citation publication-type="journal"><person-group><name><surname>Páll-Gergely</surname><given-names>Barna</given-names></name><name><surname>Hunyadi</surname><given-names>András</given-names></name><name><surname>Meng</surname><given-names>Kaibaryer</given-names></name><name><surname>Fekete</surname><given-names>Judit</given-names></name></person-group><article-title>﻿A review of the genus <italic><tp:taxon-name><tp:taxon-name-part taxon-name-part-type="genus" reg="Laeocathaica">Laeocathaica</tp:taxon-name-part></tp:taxon-name></italic> Möllendorff, 1899 (<tp:taxon-name><tp:taxon-name-part taxon-name-part-type="class">Gastropoda</tp:taxon-name-part></tp:taxon-name>, <tp:taxon-name><tp:taxon-name-part taxon-name-part-type="infraclass">Pulmonata</tp:taxon-name-part></tp:taxon-name>, <tp:taxon-name><tp:taxon-name-part taxon-name-part-type="family">Camaenidae</tp:taxon-name-part></tp:taxon-name>)</article-title><source>Zookeys</source><day>15</day><month>02</month><year>2022</year><volume>1086</volume><fpage>33</fpage><lpage>76</lpage><pub-id pub-id-type="doi">10.3897/zookeys.1086.77408</pub-id></mixed-citation></tp:treatment-meta><tp:nomenclature><label>﻿</label><tp:taxon-name>
              <object-id xmlns:xlink="http://www.w3.org/1999/xlink" content-type="arpha" xlink:type="simple">70BD0497-A2E5-5F88-AADC-C96241694A93</object-id>
              <tp:taxon-name-part taxon-name-part-type="genus" reg="Laeocathaica">Laeocathaica</tp:taxon-name-part>
              <tp:taxon-name-part taxon-name-part-type="species" reg="carinifera">carinifera</tp:taxon-name-part>
            </tp:taxon-name><tp:taxon-authority>(H. Adams, 1870)</tp:taxon-authority><xref ref-type="fig" rid="F12">Figure 12</xref><tp:nomenclature-citation-list><tp:nomenclature-citation><tp:taxon-name><tp:taxon-name-part taxon-name-part-type="genus" reg="Helix">Helix</tp:taxon-name-part> (<tp:taxon-name-part taxon-name-part-type="subgenus" reg="Plectotropis">Plectotropis</tp:taxon-name-part>) <tp:taxon-name-part taxon-name-part-type="species" reg="christinae">christinae</tp:taxon-name-part> <tp:taxon-name-part taxon-name-part-type="infraspecific-rank">var.</tp:taxon-name-part> <tp:taxon-name-part taxon-name-part-type="variety" reg="carinifera">carinifera</tp:taxon-name-part></tp:taxon-name><comment>H. Adams, 1870: 377.</comment></tp:nomenclature-citation><tp:nomenclature-citation><tp:taxon-name>
                  <tp:taxon-name-part taxon-name-part-type="genus" reg="Helix">Helix</tp:taxon-name-part>
                  <tp:taxon-name-part taxon-name-part-type="species" reg="subsimilis">subsimilis</tp:taxon-name-part>
                </tp:taxon-name><comment>Deshayes, 1874: 10, pl. 2, figs 28–29.</comment></tp:nomenclature-citation><tp:nomenclature-citation><tp:taxon-name>
                  <tp:taxon-name-part taxon-name-part-type="genus" reg="Helix">Helix</tp:taxon-name-part>
                  <tp:taxon-name-part taxon-name-part-type="species" reg="christinae">christinae</tp:taxon-name-part>
                </tp:taxon-name><comment>. – <xref ref-type="bibr" rid="B10">Möllendorff 1884</xref>: 351.</comment></tp:nomenclature-citation><tp:nomenclature-citation><tp:taxon-name>
                  <tp:taxon-name-part taxon-name-part-type="genus" reg="Helix">Helix</tp:taxon-name-part>
                  <tp:taxon-name-part taxon-name-part-type="species" reg="subsimilis">subsimilis</tp:taxon-name-part>
                </tp:taxon-name><comment>. – <xref ref-type="bibr" rid="B6">Gredler 1884</xref>: 264.</comment></tp:nomenclature-citation><tp:nomenclature-citation><tp:taxon-name>
                  <tp:taxon-name-part taxon-name-part-type="genus" reg="Helix">Helix</tp:taxon-name-part>
                  <tp:taxon-name-part taxon-name-part-type="species" reg="christinae">christinae</tp:taxon-name-part>
                  <tp:taxon-name-part taxon-name-part-type="infraspecific-rank">var.</tp:taxon-name-part>
                  <tp:taxon-name-part taxon-name-part-type="variety" reg="carinifera">carinifera</tp:taxon-name-part>
                </tp:taxon-name><comment>. – <xref ref-type="bibr" rid="B10">Möllendorff 1884</xref>: 351.</comment></tp:nomenclature-citation><tp:nomenclature-citation><tp:taxon-name>
                  <tp:taxon-name-part taxon-name-part-type="genus" reg="Laeocathaica">Laeocathaica</tp:taxon-name-part>
                  <tp:taxon-name-part taxon-name-part-type="species" reg="subsimilis">subsimilis</tp:taxon-name-part>
                </tp:taxon-name><comment>. – <xref ref-type="bibr" rid="B11">Möllendorff 1899</xref>: 89.</comment></tp:nomenclature-citation><tp:nomenclature-citation><tp:taxon-name>
                  <tp:taxon-name-part taxon-name-part-type="genus" reg="Laeocathaica">Laeocathaica</tp:taxon-name-part>
                  <tp:taxon-name-part taxon-name-part-type="species" reg="stenochone">stenochone</tp:taxon-name-part>
                </tp:taxon-name><comment><xref ref-type="bibr" rid="B11">Möllendorff 1899</xref>: 91, pl. 5, fig. 4. <bold>new synonym</bold></comment></tp:nomenclature-citation><tp:nomenclature-citation><tp:taxon-name>
                  <tp:taxon-name-part taxon-name-part-type="genus" reg="Laeocathaica">Laeocathaica</tp:taxon-name-part>
                  <tp:taxon-name-part taxon-name-part-type="species" reg="subsimilis">subsimilis</tp:taxon-name-part>
                  <tp:taxon-name-part taxon-name-part-type="subspecies" reg="subsimilis">subsimilis</tp:taxon-name-part>
                </tp:taxon-name><comment>. – <xref ref-type="bibr" rid="B19">Yen 1939</xref>: 148, pl. 15, fig. 28.</comment></tp:nomenclature-citation><tp:nomenclature-citation><tp:taxon-name>
                  <tp:taxon-name-part taxon-name-part-type="genus" reg="Laeocathaica">Laeocathaica</tp:taxon-name-part>
                  <tp:taxon-name-part taxon-name-part-type="species" reg="stenochone">stenochone</tp:taxon-name-part>
                </tp:taxon-name><comment>. – <xref ref-type="bibr" rid="B19">Yen 1939</xref>: 148, pl. 15, fig. 30.</comment></tp:nomenclature-citation><tp:nomenclature-citation><tp:taxon-name><tp:taxon-name-part taxon-name-part-type="genus" reg="Laeocathaica">Laeocathaica</tp:taxon-name-part> (<tp:taxon-name-part taxon-name-part-type="subgenus" reg="Laeocathaica">Laeocathaica</tp:taxon-name-part>) <tp:taxon-name-part taxon-name-part-type="species" reg="stenochone">stenochone</tp:taxon-name-part></tp:taxon-name><comment>. – <xref ref-type="bibr" rid="B20">Zilch 1968</xref>: 175.</comment></tp:nomenclature-citation><tp:nomenclature-citation><tp:taxon-name><tp:taxon-name-part taxon-name-part-type="genus" reg="Laeocathaica">Laeocathaica</tp:taxon-name-part> (<tp:taxon-name-part taxon-name-part-type="subgenus" reg="Laeocathaica">Laeocathaica</tp:taxon-name-part>) <tp:taxon-name-part taxon-name-part-type="species" reg="subsimilis">subsimilis</tp:taxon-name-part></tp:taxon-name><comment>. – <xref ref-type="bibr" rid="B20">Zilch 1968</xref>: 175.</comment></tp:nomenclature-citation><tp:nomenclature-citation><tp:taxon-name>
                  <tp:taxon-name-part taxon-name-part-type="genus" reg="Laeocathaica">Laeocathaica</tp:taxon-name-part>
                  <tp:taxon-name-part taxon-name-part-type="species" reg="subsimilis">subsimilis</tp:taxon-name-part>
                </tp:taxon-name><comment>. – <xref ref-type="bibr" rid="B4">Chen and Zhang 2004</xref>: 313, fig. 299 (treats <italic>filippina</italic> as a synonym).</comment></tp:nomenclature-citation><tp:nomenclature-citation><tp:taxon-name>
                  <tp:taxon-name-part taxon-name-part-type="genus" reg="Laeocathaica">Laeocathaica</tp:taxon-name-part>
                  <tp:taxon-name-part taxon-name-part-type="species" reg="stenochone">stenochone</tp:taxon-name-part>
                </tp:taxon-name><comment>. – <xref ref-type="bibr" rid="B4">Chen and Zhang 2004</xref>: 314, fig. 301.</comment></tp:nomenclature-citation><tp:nomenclature-citation><tp:taxon-name>
                  <tp:taxon-name-part taxon-name-part-type="genus" reg="Laeocathaica">Laeocathaica</tp:taxon-name-part>
                  <tp:taxon-name-part taxon-name-part-type="species" reg="subsimilis">subsimilis</tp:taxon-name-part>
                  <tp:taxon-name-part taxon-name-part-type="subspecies" reg="subsimilis">subsimilis</tp:taxon-name-part>
                </tp:taxon-name><comment>. – <xref ref-type="bibr" rid="B18">Wu 2004</xref>: 86, 89, 98, 112, fig. 17 (figure labelled as <tp:taxon-name><tp:taxon-name-part taxon-name-part-type="genus" reg="Laeocathaica">L.</tp:taxon-name-part><tp:taxon-name-part taxon-name-part-type="species" reg="filippina">filippina</tp:taxon-name-part></tp:taxon-name>).</comment></tp:nomenclature-citation></tp:nomenclature-citation-list></tp:nomenclature><tp:treatment-sec sec-type="type material" id="SECID0EY2BG"><title>Type material.</title><p>China, Woushan, coll. Swinhoe, <abbrev xmlns:xlink="http://www.w3.org/1999/xlink" xlink:title="When citing lots deposited in the NHM" id="ABBRID0E52BG" xlink:type="simple">NHMUK</abbrev> 1870.7.16.7 (3 shells, probably syntypes of <tp:taxon-name><tp:taxon-name-part taxon-name-part-type="genus" reg="Helix">Helix</tp:taxon-name-part><tp:taxon-name-part taxon-name-part-type="species" reg="christinae">christinae</tp:taxon-name-part><tp:taxon-name-part taxon-name-part-type="infraspecific-rank">var.</tp:taxon-name-part><tp:taxon-name-part taxon-name-part-type="variety" reg="carinifera">carinifera</tp:taxon-name-part></tp:taxon-name>, labelled as “<tp:taxon-name><tp:taxon-name-part taxon-name-part-type="genus" reg="Laeocathaica"/><tp:taxon-name-part taxon-name-part-type="species" reg="christinae">christinae</tp:taxon-name-part></tp:taxon-name> var”) (Fig. <xref ref-type="fig" rid="F12">12A</xref>) • China, coll. Swinhoe, <abbrev xmlns:xlink="http://www.w3.org/1999/xlink" xlink:title="When citing lots deposited in the NHM" id="ABBRID0EA4BG" xlink:type="simple">NHMUK</abbrev> 1870.7.16.8 (3 shells, probably syntypes of <tp:taxon-name><tp:taxon-name-part taxon-name-part-type="genus" reg="Helix">Helix</tp:taxon-name-part><tp:taxon-name-part taxon-name-part-type="species" reg="christinae">christinae</tp:taxon-name-part><tp:taxon-name-part taxon-name-part-type="infraspecific-rank">var.</tp:taxon-name-part><tp:taxon-name-part taxon-name-part-type="variety" reg="carinifera">carinifera</tp:taxon-name-part></tp:taxon-name>, labelled as “<tp:taxon-name><tp:taxon-name-part taxon-name-part-type="genus" reg="Laeocathaica"/><tp:taxon-name-part taxon-name-part-type="species" reg="christinae">christinae</tp:taxon-name-part></tp:taxon-name> var”) • Thibet, leg. Abbé David, 1870, <abbrev xmlns:xlink="http://www.w3.org/1999/xlink" xlink:title="Muséum National d’Histoire Naturelle" id="ABBRID0E54BG" xlink:type="simple">MNHN</abbrev>/1 syntype of <italic><tp:taxon-name><tp:taxon-name-part taxon-name-part-type="genus" reg="Helix">H.</tp:taxon-name-part><tp:taxon-name-part taxon-name-part-type="species" reg="subsimilis">subsimilis</tp:taxon-name-part></tp:taxon-name></italic> (broken) • Thibet (Moupin), leg. Abbé David, 1869, <abbrev xmlns:xlink="http://www.w3.org/1999/xlink" xlink:title="Muséum National d’Histoire Naturelle" id="ABBRID0EN5BG" xlink:type="simple">MNHN</abbrev>/12 syntypes of <italic><tp:taxon-name><tp:taxon-name-part taxon-name-part-type="genus" reg="Helix">H.</tp:taxon-name-part><tp:taxon-name-part taxon-name-part-type="species" reg="subsimilis">subsimilis</tp:taxon-name-part></tp:taxon-name></italic> (some of them are juvenile/broken) • Chine, leg. Abbé David, 1874, <abbrev xmlns:xlink="http://www.w3.org/1999/xlink" xlink:title="Muséum National d’Histoire Naturelle" id="ABBRID0E35BG" xlink:type="simple">MNHN</abbrev>/1 syntype of <italic><tp:taxon-name><tp:taxon-name-part taxon-name-part-type="genus" reg="Helix">H.</tp:taxon-name-part><tp:taxon-name-part taxon-name-part-type="species" reg="subsimilis">subsimilis</tp:taxon-name-part></tp:taxon-name></italic> • China (SO-Gansu): Moupin, Thibet Oriental, leg. David, coll. Deshayes, 1872 in coll. Crosse, <abbrev xmlns:xlink="http://www.w3.org/1999/xlink" xlink:title="Muséum National d’Histoire Naturelle" id="ABBRID0EL6BG" xlink:type="simple">MNHN</abbrev>-IM-2014-7944/2 syntypes of <italic><tp:taxon-name><tp:taxon-name-part taxon-name-part-type="genus" reg="Helix">H.</tp:taxon-name-part><tp:taxon-name-part taxon-name-part-type="species" reg="subsimilis">subsimilis</tp:taxon-name-part></tp:taxon-name></italic> • Hsi-gu-tseng, coll. Möllendorff ex coll. Potanin 577, <named-content xmlns:xlink="http://www.w3.org/1999/xlink" content-type="dwc:institutional_code" xlink:type="simple">SMF</named-content> 9071 (lectotype of <italic><tp:taxon-name><tp:taxon-name-part taxon-name-part-type="genus" reg="Laeocathaica">L.</tp:taxon-name-part><tp:taxon-name-part taxon-name-part-type="species" reg="stenochone">stenochone</tp:taxon-name-part></tp:taxon-name></italic>, Fig. <xref ref-type="fig" rid="F12">12D</xref>) • Same data, <named-content xmlns:xlink="http://www.w3.org/1999/xlink" content-type="dwc:institutional_code" xlink:type="simple">SMF</named-content> 9072/1 (paralectotype of <italic><tp:taxon-name><tp:taxon-name-part taxon-name-part-type="genus" reg="Laeocathaica">L.</tp:taxon-name-part><tp:taxon-name-part taxon-name-part-type="species" reg="stenochone">stenochone</tp:taxon-name-part></tp:taxon-name></italic>) • SO-Gansu, Zw. Yü-lin-guan u. Wen-hsien, <named-content xmlns:xlink="http://www.w3.org/1999/xlink" content-type="dwc:institutional_code" xlink:type="simple">SMF</named-content> 8951/1 (paralectotype of <italic><tp:taxon-name><tp:taxon-name-part taxon-name-part-type="genus" reg="Laeocathaica">L.</tp:taxon-name-part><tp:taxon-name-part taxon-name-part-type="species" reg="stenochone">stenochone</tp:taxon-name-part></tp:taxon-name></italic>) • Sy-tchuan, coll. Möllendorff ex coll. Berezowski, 908c, <named-content xmlns:xlink="http://www.w3.org/1999/xlink" content-type="dwc:institutional_code" xlink:type="simple">SMF</named-content> 24270/1 (paralectotype of <italic><tp:taxon-name><tp:taxon-name-part taxon-name-part-type="genus" reg="Laeocathaica">L.</tp:taxon-name-part><tp:taxon-name-part taxon-name-part-type="species" reg="stenochone">stenochone</tp:taxon-name-part></tp:taxon-name></italic>).</p><table-wrap id="T2" position="float" orientation="portrait"><label>Table 2.</label><caption><p>Shell morphological traits of <italic><tp:taxon-name><tp:taxon-name-part taxon-name-part-type="genus" reg="Laeocathaica">Laeocathaica</tp:taxon-name-part><tp:taxon-name-part taxon-name-part-type="species" reg="carinalis">carinalis</tp:taxon-name-part></tp:taxon-name></italic> Chen &amp; Zhang, 2004 populations.</p></caption><table id="TID0ERSAI" rules="all"><tbody><tr><th rowspan="1" colspan="1">Locality no.</th><th rowspan="1" colspan="1">Shell diameter</th><th rowspan="1" colspan="1">Belt below keel</th><th rowspan="1" colspan="1">White belt on keel</th><th rowspan="1" colspan="1">Dorsal side</th><th rowspan="1" colspan="1">Denticle</th></tr><tr><td rowspan="1" colspan="1">2016/64</td><td rowspan="1" colspan="1">20.2</td><td rowspan="1" colspan="1">medium</td><td rowspan="1" colspan="1">thin</td><td rowspan="1" colspan="1">flat/not scalariform</td><td rowspan="1" colspan="1">strong</td></tr><tr><td rowspan="1" colspan="1">2016/70b</td><td rowspan="1" colspan="1">20.3–21.5</td><td rowspan="1" colspan="1">thin</td><td rowspan="1" colspan="1">thick</td><td rowspan="1" colspan="1">domed/scalariform</td><td rowspan="1" colspan="1">only low thickening</td></tr><tr><td rowspan="1" colspan="1">2016/79</td><td rowspan="1" colspan="1">19.1–20.3</td><td rowspan="1" colspan="1">thick</td><td rowspan="1" colspan="1">moderate</td><td rowspan="1" colspan="1">flat/scalariform</td><td rowspan="1" colspan="1">strong</td></tr><tr><td rowspan="1" colspan="1">2016/81</td><td rowspan="1" colspan="1">19.8–20.4</td><td rowspan="1" colspan="1">thick</td><td rowspan="1" colspan="1">moderate</td><td rowspan="1" colspan="1">flat/scalariform</td><td rowspan="1" colspan="1">1 out of 5 shells</td></tr><tr><td rowspan="1" colspan="1">2016/82</td><td rowspan="1" colspan="1">18.6–19.8</td><td rowspan="1" colspan="1">medium</td><td rowspan="1" colspan="1">thin</td><td rowspan="1" colspan="1">flat/scalariform</td><td rowspan="1" colspan="1">present</td></tr><tr><td rowspan="1" colspan="1">2016/83</td><td rowspan="1" colspan="1">21.2–22.9</td><td rowspan="1" colspan="1">thick</td><td rowspan="1" colspan="1">moderate</td><td rowspan="1" colspan="1">moderately domed/slightly scalariform</td><td rowspan="1" colspan="1">only low thickening</td></tr></tbody></table></table-wrap><fig id="F12" position="float" orientation="portrait"><object-id xmlns:xlink="http://www.w3.org/1999/xlink" content-type="doi" xlink:type="simple">10.3897/zookeys.1086.77408.figure12</object-id><object-id xmlns:xlink="http://www.w3.org/1999/xlink" content-type="arpha" xlink:type="simple">D8736CC3-3E1E-57B8-A15E-66C2458D904F</object-id><label>Figure 12.</label><caption><p><italic><tp:taxon-name><tp:taxon-name-part taxon-name-part-type="genus" reg="Laeocathaica">Laeocathaica</tp:taxon-name-part><tp:taxon-name-part taxon-name-part-type="species" reg="carinifera">carinifera</tp:taxon-name-part></tp:taxon-name></italic> (H. Adams, 1870) <bold>A</bold> syntype, <abbrev xmlns:xlink="http://www.w3.org/1999/xlink" xlink:title="When citing lots deposited in the NHM" id="ABBRID0ENHAI" xlink:type="simple">NHMUK</abbrev> 1870.7.16.7 <bold>B</bold><named-content xmlns:xlink="http://www.w3.org/1999/xlink" content-type="dwc:institutional_code" xlink:type="simple">SMF</named-content> 24264 <bold>C</bold> 2016/70a <bold>D</bold> lectotype of <italic><tp:taxon-name><tp:taxon-name-part taxon-name-part-type="genus" reg="Laeocathaica">L.</tp:taxon-name-part><tp:taxon-name-part taxon-name-part-type="species" reg="stenochone">stenochone</tp:taxon-name-part></tp:taxon-name></italic> (<named-content xmlns:xlink="http://www.w3.org/1999/xlink" content-type="dwc:institutional_code" xlink:type="simple">SMF</named-content> 9071). Scale bar: 10 mm. Photographs: B. Páll-Gergely (<bold>C, D</bold>), Kevin Webb, <abbrev xmlns:xlink="http://www.w3.org/1999/xlink" xlink:title="The Natural History Museum" id="ABBRID0EMIAI" xlink:type="simple">NHM</abbrev> (<bold>A</bold>).</p></caption><graphic xmlns:xlink="http://www.w3.org/1999/xlink" xlink:href="zookeys-1086-033-g012.jpg" position="float" orientation="portrait" xlink:type="simple" id="oo_646387.jpg"><uri content-type="original_file" xlink:type="simple">https://binary.pensoft.net/fig/646387</uri></graphic></fig></tp:treatment-sec><tp:treatment-sec sec-type="material" id="SECID0EXIAI"><title>Museum material.</title><p>China, Yangtze-Tal, coll. Jetschin ex coll. Beddome, <named-content xmlns:xlink="http://www.w3.org/1999/xlink" content-type="dwc:institutional_code" xlink:type="simple">SMF</named-content> 95020/1 (mixed sample with <italic><tp:taxon-name><tp:taxon-name-part taxon-name-part-type="genus" reg="Laeocathaica">L.</tp:taxon-name-part><tp:taxon-name-part taxon-name-part-type="species" reg="christinae">christinae</tp:taxon-name-part></tp:taxon-name></italic>) • Lü-feng-kou b. Guan-yüan, coll. Möllendorff ex coll. Potanin 270, <named-content xmlns:xlink="http://www.w3.org/1999/xlink" content-type="dwc:institutional_code" xlink:type="simple">SMF</named-content> 24264/4 (Fig. <xref ref-type="fig" rid="F12">12B</xref>) • China (Sy-tchuan): zw. Guan-yüan u. Dshau-hoa, coll. Möllendorff ex coll. Potanin 275, <named-content xmlns:xlink="http://www.w3.org/1999/xlink" content-type="dwc:institutional_code" xlink:type="simple">SMF</named-content> 24256/3 • WM-China, Sy-tchuan, Chung-King, coll. O. Boettger ex coll. Möllendorff, <named-content xmlns:xlink="http://www.w3.org/1999/xlink" content-type="dwc:institutional_code" xlink:type="simple">SMF</named-content> 24262/4 • China: Badung, Hubei, coll. Möllendorff ex coll. L. Fuchs, <named-content xmlns:xlink="http://www.w3.org/1999/xlink" content-type="dwc:institutional_code" xlink:type="simple">SMF</named-content> 24259/2; O-Sy-tschuan, coll. Möllendorff, <named-content xmlns:xlink="http://www.w3.org/1999/xlink" content-type="dwc:institutional_code" xlink:type="simple">SMF</named-content> 24255/4 • China: W-Hupé, ex Gredler, <named-content xmlns:xlink="http://www.w3.org/1999/xlink" content-type="dwc:institutional_code" xlink:type="simple">SMF</named-content> 294293/2 • China: Kwan-juön-hszién (Kuan-yuan-hsien), Prov. Sze-csuen, China, ex coll. T. Kormos, <named-content xmlns:xlink="http://www.w3.org/1999/xlink" content-type="dwc:institutional_code" xlink:type="simple">SMF</named-content> 24260/1 • China, Coll. H. Rolle, <named-content xmlns:xlink="http://www.w3.org/1999/xlink" content-type="dwc:institutional_code" xlink:type="simple">SMF</named-content> 294294/1; China: Sytchuan, coll. C. Bosch ex coll. H. Rolle, <named-content xmlns:xlink="http://www.w3.org/1999/xlink" content-type="dwc:institutional_code" xlink:type="simple">SMF</named-content> 294292/2 (mixed sample with <italic><tp:taxon-name><tp:taxon-name-part taxon-name-part-type="genus" reg="Laeocathaica">L.</tp:taxon-name-part><tp:taxon-name-part taxon-name-part-type="species" reg="filippina">filippina</tp:taxon-name-part></tp:taxon-name></italic>) • W-China: Prov. Sy-chuan, coll. C.R. Boettger, <named-content xmlns:xlink="http://www.w3.org/1999/xlink" content-type="dwc:institutional_code" xlink:type="simple">SMF</named-content> 95117/1 • Sytschuan: Tal des Lu-fyn-kou nördlich von der Stadt Juanj-juanj, leg. Potanin, coll. Jetschin, <named-content xmlns:xlink="http://www.w3.org/1999/xlink" content-type="dwc:institutional_code" xlink:type="simple">SMF</named-content> 95116/1 • Same locality, <abbrev xmlns:xlink="http://www.w3.org/1999/xlink" xlink:title="Muséum National d’Histoire Naturelle" id="ABBRID0EHLAI" xlink:type="simple">MNHN</abbrev>-IM-2014-7935/2 • China: Yang-dsy Gebiet, coll. Möllendorff ex coll. Heude, <named-content xmlns:xlink="http://www.w3.org/1999/xlink" content-type="dwc:institutional_code" xlink:type="simple">SMF</named-content> 24265/2 • China: Shen-hsi, Liu-ba-ting, coll. Möllendorff ex coll. Potanin 451, <named-content xmlns:xlink="http://www.w3.org/1999/xlink" content-type="dwc:institutional_code" xlink:type="simple">SMF</named-content> 24261/2 • O-Sytchuan, coll. Kobelt (alte Schau-Sammlung) ex coll. Möllendorff, <named-content xmlns:xlink="http://www.w3.org/1999/xlink" content-type="dwc:institutional_code" xlink:type="simple">SMF</named-content> 24258/3 • O-Sy-tchuan, coll. Möllendorff ex coll. B. Schmacker, <named-content xmlns:xlink="http://www.w3.org/1999/xlink" content-type="dwc:institutional_code" xlink:type="simple">SMF</named-content> 24257/4 • Paoning, Szechuan, Don: Tomlin, 1946, <abbrev xmlns:xlink="http://www.w3.org/1999/xlink" xlink:title="Muséum National d’Histoire Naturelle" id="ABBRID0E2LAI" xlink:type="simple">MNHN</abbrev>-IM-2014-7931/4 adult + 2 juvenile shells • Chine, Chungking, Sytschouan, coll. Letellier, 1949, <abbrev xmlns:xlink="http://www.w3.org/1999/xlink" xlink:title="Muséum National d’Histoire Naturelle" id="ABBRID0E6LAI" xlink:type="simple">MNHN</abbrev>-IM-2014-7936/1 • Chine, coll. Denis, 1945, <abbrev xmlns:xlink="http://www.w3.org/1999/xlink" xlink:title="Muséum National d’Histoire Naturelle" id="ABBRID0EDMAI" xlink:type="simple">MNHN</abbrev>-IM-2014-7937/2 • China, Baoning, <abbrev xmlns:xlink="http://www.w3.org/1999/xlink" xlink:title="Muséum National d’Histoire Naturelle" id="ABBRID0EHMAI" xlink:type="simple">MNHN</abbrev>-IM-2014-7941/1 juvenile shell • Turkestan, leg. Potanin, <abbrev xmlns:xlink="http://www.w3.org/1999/xlink" xlink:title="Muséum National d’Histoire Naturelle" id="ABBRID0ELMAI" xlink:type="simple">MNHN</abbrev>-IM-2014-7943/1 adult + 1 juvenile shell • Chine, collector’s name not readable, 1878, <abbrev xmlns:xlink="http://www.w3.org/1999/xlink" xlink:title="Muséum National d’Histoire Naturelle" id="ABBRID0EPMAI" xlink:type="simple">MNHN</abbrev>-IM-2014-7938/1 • Chine, coll. Fischer, <abbrev xmlns:xlink="http://www.w3.org/1999/xlink" xlink:title="Muséum National d’Histoire Naturelle" id="ABBRID0ETMAI" xlink:type="simple">MNHN</abbrev>/1 • Hupé, China, <abbrev xmlns:xlink="http://www.w3.org/1999/xlink" xlink:title="Muséum National d’Histoire Naturelle" id="ABBRID0EXMAI" xlink:type="simple">MNHN</abbrev>-IM-2014-7940/1 • Hupé, China, coll. Staadt, 1969, <abbrev xmlns:xlink="http://www.w3.org/1999/xlink" xlink:title="Muséum National d’Histoire Naturelle" id="ABBRID0E2MAI" xlink:type="simple">MNHN</abbrev>-IM-2014-7929/1 + 2 <italic><tp:taxon-name><tp:taxon-name-part taxon-name-part-type="genus" reg="Laeocathaica">L.</tp:taxon-name-part><tp:taxon-name-part taxon-name-part-type="species" reg="filippina">filippina</tp:taxon-name-part></tp:taxon-name></italic> shell (mixed sample, erroneous locality for <italic><tp:taxon-name><tp:taxon-name-part taxon-name-part-type="genus" reg="Laeocathaica">L.</tp:taxon-name-part><tp:taxon-name-part taxon-name-part-type="species" reg="carinifera">carinifera</tp:taxon-name-part></tp:taxon-name></italic>).</p></tp:treatment-sec><tp:treatment-sec sec-type="material" id="SECID0EVNAI"><title>New material.</title><p>China • 3 shells; Gansu, Longnan Shi, Wenxian, Bikou Zhen, above the hydroelectric power plant, northern side of Bailong He (locality code: 2016/63); <named-content xmlns:xlink="http://www.w3.org/1999/xlink" content-type="dwc:verbatimCoordinates" xlink:type="simple"><named-content content-type="geo-json" specific-use="{&#34;type&#34;:&#34;Point&#34;,&#34;coordinates&#34;:[105.216750,32.766100]}" id="NCID0E5NAI" xlink:type="simple">32°45.966'N, 105°13.005'E</named-content></named-content>; 28 May 2016; A. Hunyadi leg.; <abbrev xmlns:xlink="http://www.w3.org/1999/xlink" xlink:title="Collection András Hunyadi" id="ABBRID0EDOAI" xlink:type="simple">HA</abbrev> • 1 shell; Gansu, Longnan Shi, Wenxian, Jianshan Xiang, 1800 m west of Jianshan towards Diaohuya, right side of road no. 212 (locality code: 2016/70b); <named-content xmlns:xlink="http://www.w3.org/1999/xlink" content-type="dwc:verbatimCoordinates" xlink:type="simple"><named-content content-type="geo-json" specific-use="{&#34;type&#34;:&#34;Point&#34;,&#34;coordinates&#34;:[104.847333,33.048700]}" id="NCID0EKOAI" xlink:type="simple">33°2.922'N, 104°50.840'E</named-content></named-content>; 29 May 2016; A. Hunyadi leg.; <abbrev xmlns:xlink="http://www.w3.org/1999/xlink" xlink:title="Collection András Hunyadi" id="ABBRID0EPOAI" xlink:type="simple">HA</abbrev> • 3 shells; Gansu, Longnan Shi, Wenxian, Jianshan Xiang, southern edge of Hekou Cun, western bank of Bailong He (locality code: 2016/67); <named-content xmlns:xlink="http://www.w3.org/1999/xlink" content-type="dwc:verbatimCoordinates" xlink:type="simple"><named-content content-type="geo-json" specific-use="{&#34;type&#34;:&#34;Point&#34;,&#34;coordinates&#34;:[104.891300,33.033567]}" id="NCID0EWOAI" xlink:type="simple">33°02.014'N, 104°53.478'E</named-content></named-content>; 800 m a.s.l.; 29 May 2016; A. Hunyadi leg.; <abbrev xmlns:xlink="http://www.w3.org/1999/xlink" xlink:title="Collection András Hunyadi" id="ABBRID0E2OAI" xlink:type="simple">HA</abbrev> • 3 shells; Gansu, Longnan Shi, Wenxian, Jianshan Xiang, 600 m west of Jianshan towards Diaohuya (locality code: 2016/70a); <named-content xmlns:xlink="http://www.w3.org/1999/xlink" content-type="dwc:verbatimCoordinates" xlink:type="simple"><named-content content-type="geo-json" specific-use="{&#34;type&#34;:&#34;Point&#34;,&#34;coordinates&#34;:[104.854233,33.042650]}" id="NCID0ECPAI" xlink:type="simple">33°02.559'N, 104°51.254'E</named-content></named-content>; 850 m a.s.l.; 29 May 2016; A. Hunyadi leg.; <abbrev xmlns:xlink="http://www.w3.org/1999/xlink" xlink:title="Collection András Hunyadi" id="ABBRID0EHPAI" xlink:type="simple">HA</abbrev> (Fig. <xref ref-type="fig" rid="F12">12C</xref>) • 3 shells; Gansu, Longnan Shi, Wenxian, Jianshan Xiang, 1200 m south of Hekou Cun, eastern bank of Bailong He (locality code: 2016/68); <named-content xmlns:xlink="http://www.w3.org/1999/xlink" content-type="dwc:verbatimCoordinates" xlink:type="simple"><named-content content-type="geo-json" specific-use="{&#34;type&#34;:&#34;Point&#34;,&#34;coordinates&#34;:[104.893367,33.028383]}" id="NCID0ESPAI" xlink:type="simple">33°01.703'N, 104°53.602'E</named-content></named-content>; 810 m a.s.l.; 29 May 2016; A. Hunyadi leg.; <abbrev xmlns:xlink="http://www.w3.org/1999/xlink" xlink:title="Collection András Hunyadi" id="ABBRID0EXPAI" xlink:type="simple">HA</abbrev> • 2 shells; Gansu, Longnan Shi, Wudu Xian, Hanwang Zhen, Wanxiangdong, path below the cave (locality code: 2016/85); <named-content xmlns:xlink="http://www.w3.org/1999/xlink" content-type="dwc:verbatimCoordinates" xlink:type="simple"><named-content content-type="geo-json" specific-use="{&#34;type&#34;:&#34;Point&#34;,&#34;coordinates&#34;:[105.004550,33.330400]}" id="NCID0E5PAI" xlink:type="simple">33°19.824'N, 105°00.273'E</named-content></named-content>; 1160 m a.s.l.; 01 June 2016; A. Hunyadi leg.; <abbrev xmlns:xlink="http://www.w3.org/1999/xlink" xlink:title="Collection András Hunyadi" id="ABBRID0EDQAI" xlink:type="simple">HA</abbrev> • 2 shells; Shaanxi, Hanzhong Shi, Lueyang Xian, Gaojiaba, along the highway (locality code: 2016/96); <named-content xmlns:xlink="http://www.w3.org/1999/xlink" content-type="dwc:verbatimCoordinates" xlink:type="simple"><named-content content-type="geo-json" specific-use="{&#34;type&#34;:&#34;Point&#34;,&#34;coordinates&#34;:[106.168600,33.368167]}" id="NCID0EKQAI" xlink:type="simple">33°22.090'N, 106°10.116'E</named-content></named-content>; 06 June 2016; A. Hunyadi leg.; <abbrev xmlns:xlink="http://www.w3.org/1999/xlink" xlink:title="Collection András Hunyadi" id="ABBRID0EPQAI" xlink:type="simple">HA</abbrev> • 3 shells; Gansu, Longnan Shi, Wudu Xian, Chengguan Zhen, northwest of Jiezhou Botanical Garden, hill above the city (locality code: 2016/86); <named-content xmlns:xlink="http://www.w3.org/1999/xlink" content-type="dwc:verbatimCoordinates" xlink:type="simple"><named-content content-type="geo-json" specific-use="{&#34;type&#34;:&#34;Point&#34;,&#34;coordinates&#34;:[104.925400,33.396817]}" id="NCID0EWQAI" xlink:type="simple">33°23.809'N, 104°55.524'E</named-content></named-content>; 1035 m a.s.l.; 01 June 2016; A. Hunyadi leg.; <abbrev xmlns:xlink="http://www.w3.org/1999/xlink" xlink:title="Collection András Hunyadi" id="ABBRID0E2QAI" xlink:type="simple">HA</abbrev> • 2 shells; Sichuan, Chengdu Shi, Chengdu, Nanda Jie, stone fence (locality code: 2015/78); <named-content xmlns:xlink="http://www.w3.org/1999/xlink" content-type="dwc:verbatimCoordinates" xlink:type="simple"><named-content content-type="geo-json" specific-use="{&#34;type&#34;:&#34;Point&#34;,&#34;coordinates&#34;:[104.060983,30.653800]}" id="NCID0ECRAI" xlink:type="simple">30°39.228'N, 104°3.659'E</named-content></named-content>; 23 June 2015; A. Hunyadi &amp; M. Szekeres leg.; <abbrev xmlns:xlink="http://www.w3.org/1999/xlink" xlink:title="Collection András Hunyadi" id="ABBRID0EHRAI" xlink:type="simple">HA</abbrev>.</p></tp:treatment-sec><tp:treatment-sec sec-type="distribution" id="SECID0ELRAI"><title>Distribution.</title><p>The original description <tp:taxon-name><tp:taxon-name-part taxon-name-part-type="genus" reg="Helix">Helix</tp:taxon-name-part><tp:taxon-name-part taxon-name-part-type="species" reg="christinae">christinae</tp:taxon-name-part><tp:taxon-name-part taxon-name-part-type="infraspecific-rank">var.</tp:taxon-name-part><tp:taxon-name-part taxon-name-part-type="variety" reg="carinifera">carinifera</tp:taxon-name-part></tp:taxon-name> was published together with that of the nominotypical form, without any specification of a type locality. However, on one of the boxes of <tp:taxon-name><tp:taxon-name-part taxon-name-part-type="genus" reg="Helix"/><tp:taxon-name-part taxon-name-part-type="species" reg="christinae"/><tp:taxon-name-part taxon-name-part-type="infraspecific-rank">var.</tp:taxon-name-part><tp:taxon-name-part taxon-name-part-type="variety" reg="carinifera">carinifera</tp:taxon-name-part></tp:taxon-name> in the <abbrev xmlns:xlink="http://www.w3.org/1999/xlink" xlink:title="The Natural History Museum" id="ABBRID0ERSAI" xlink:type="simple">NHM</abbrev>, the locality Woushan (probably Wushan, Chongqing at <named-content xmlns:xlink="http://www.w3.org/1999/xlink" content-type="dwc:verbatimCoordinates" xlink:type="simple"><named-content content-type="geo-json" specific-use="{&#34;type&#34;:&#34;Point&#34;,&#34;coordinates&#34;:[109.883333,31.083333]}" id="NCID0EYSAI" xlink:type="simple">31°5'N, 109°53'E</named-content></named-content>) was mentioned. The type locality of <italic><tp:taxon-name><tp:taxon-name-part taxon-name-part-type="genus" reg="Helix">Helix</tp:taxon-name-part><tp:taxon-name-part taxon-name-part-type="species" reg="subsimilis">subsimilis</tp:taxon-name-part></tp:taxon-name></italic> is Moupin (Baoxing, at <named-content xmlns:xlink="http://www.w3.org/1999/xlink" content-type="dwc:verbatimCoordinates" xlink:type="simple"><named-content content-type="geo-json" specific-use="{&#34;type&#34;:&#34;Point&#34;,&#34;coordinates&#34;:[102.816667,30.366667]}" id="NCID0ELTAI" xlink:type="simple">30°22'N, 102°49'E</named-content></named-content>) in Tibet. Furthermore, <xref ref-type="bibr" rid="B18">Wu (2004)</xref> dissected <italic><tp:taxon-name><tp:taxon-name-part taxon-name-part-type="genus" reg="Laeocathaica">Laeocathaica</tp:taxon-name-part><tp:taxon-name-part taxon-name-part-type="species" reg="subsimilis">subsimilis</tp:taxon-name-part></tp:taxon-name></italic> specimens collected at Nanchong, Sichuan. All precise locality data are known from southern Gansu and from the centre of Chengdu city in Sichuan (probably introduced?). Therefore, it is possible that <italic><tp:taxon-name><tp:taxon-name-part taxon-name-part-type="genus" reg="Laeocathaica">L.</tp:taxon-name-part><tp:taxon-name-part taxon-name-part-type="species" reg="carinifera">carinifera</tp:taxon-name-part></tp:taxon-name></italic> is a widespread species, or the locality data from 250–450 km from southern Gansu are the results of imprecise labelling. On the map (Fig. <xref ref-type="fig" rid="F11">11</xref>) we only indicate the newly reported samples from southern Gansu.</p></tp:treatment-sec><tp:treatment-sec sec-type="remarks" id="SECID0EOUAI"><title>Remarks.</title><p><xref ref-type="bibr" rid="B1">Adams (1870)</xref> described <italic><tp:taxon-name><tp:taxon-name-part taxon-name-part-type="genus" reg="Helix">Helix</tp:taxon-name-part><tp:taxon-name-part taxon-name-part-type="species" reg="christinae">christinae</tp:taxon-name-part></tp:taxon-name></italic> and <tp:taxon-name><tp:taxon-name-part taxon-name-part-type="genus" reg="Helix">Helix</tp:taxon-name-part><tp:taxon-name-part taxon-name-part-type="species" reg="christinae">christinae</tp:taxon-name-part><tp:taxon-name-part taxon-name-part-type="infraspecific-rank">var.</tp:taxon-name-part><tp:taxon-name-part taxon-name-part-type="variety" reg="carinifera">carinifera</tp:taxon-name-part></tp:taxon-name> . According to the original description, <tp:taxon-name><tp:taxon-name-part taxon-name-part-type="genus" reg="Helix"/><tp:taxon-name-part taxon-name-part-type="species" reg="christinae"/><tp:taxon-name-part taxon-name-part-type="infraspecific-rank">var.</tp:taxon-name-part><tp:taxon-name-part taxon-name-part-type="variety" reg="carinifera">carinifera</tp:taxon-name-part></tp:taxon-name> differs from the nominotypical form by the smaller shell, the more acute keel, and the narrower umbilicus. We found a sample labelled <italic><tp:taxon-name><tp:taxon-name-part taxon-name-part-type="genus" reg="Helix">Helix</tp:taxon-name-part><tp:taxon-name-part taxon-name-part-type="species" reg="christinae">christinae</tp:taxon-name-part></tp:taxon-name></italic> and two labelled as “<italic><tp:taxon-name><tp:taxon-name-part taxon-name-part-type="genus" reg="Helix">Helix</tp:taxon-name-part><tp:taxon-name-part taxon-name-part-type="species" reg="christinae">christinae</tp:taxon-name-part></tp:taxon-name></italic> var.” in the <abbrev xmlns:xlink="http://www.w3.org/1999/xlink" xlink:title="The Natural History Museum" id="ABBRID0EZWAI" xlink:type="simple">NHM</abbrev>. The latter two samples differ from the former one exactly in the traits mentioned by Adams. Thus, although they are not labelled as <tp:taxon-name><tp:taxon-name-part taxon-name-part-type="genus" reg="Helix"/><tp:taxon-name-part taxon-name-part-type="species" reg="christinae"/><tp:taxon-name-part taxon-name-part-type="infraspecific-rank">var.</tp:taxon-name-part><tp:taxon-name-part taxon-name-part-type="variety" reg="carinifera">carinifera</tp:taxon-name-part></tp:taxon-name>, it is clear that they represent syntypes of that taxon.</p><p>The syntypes of <tp:taxon-name><tp:taxon-name-part taxon-name-part-type="genus" reg="Helix">Helix</tp:taxon-name-part><tp:taxon-name-part taxon-name-part-type="species" reg="christinae">christinae</tp:taxon-name-part><tp:taxon-name-part taxon-name-part-type="infraspecific-rank">var.</tp:taxon-name-part><tp:taxon-name-part taxon-name-part-type="variety" reg="carinifera">carinifera</tp:taxon-name-part></tp:taxon-name> are identical with the types of <italic><tp:taxon-name><tp:taxon-name-part taxon-name-part-type="genus" reg="Helix">Helix</tp:taxon-name-part><tp:taxon-name-part taxon-name-part-type="species" reg="subsimilis">subsimilis</tp:taxon-name-part></tp:taxon-name></italic>, and thus, the latter is a junior synonym of the former. Although both <xref ref-type="bibr" rid="B10">Möllendorff (1884)</xref> and <xref ref-type="bibr" rid="B6">Gredler (1884)</xref> synonymised <italic><tp:taxon-name><tp:taxon-name-part taxon-name-part-type="genus" reg="Helix">H.</tp:taxon-name-part><tp:taxon-name-part taxon-name-part-type="species" reg="subsimilis">subsimilis</tp:taxon-name-part></tp:taxon-name></italic> with <italic><tp:taxon-name><tp:taxon-name-part taxon-name-part-type="genus" reg="Helix">H.</tp:taxon-name-part><tp:taxon-name-part taxon-name-part-type="species" reg="carinifera">carinifera</tp:taxon-name-part></tp:taxon-name></italic>, this species (<italic><tp:taxon-name><tp:taxon-name-part taxon-name-part-type="genus" reg="Laeocathaica">L.</tp:taxon-name-part><tp:taxon-name-part taxon-name-part-type="species" reg="carinifera">carinifera</tp:taxon-name-part></tp:taxon-name></italic>) has been mentioned in the literature as <italic><tp:taxon-name><tp:taxon-name-part taxon-name-part-type="genus" reg="Laeocathaica">Laeocathaica</tp:taxon-name-part><tp:taxon-name-part taxon-name-part-type="species" reg="subsimilis">subsimilis</tp:taxon-name-part></tp:taxon-name></italic>. <italic><tp:taxon-name><tp:taxon-name-part taxon-name-part-type="genus" reg="Laeocathaica">Laeocathaica</tp:taxon-name-part><tp:taxon-name-part taxon-name-part-type="species" reg="stenochone">stenochone</tp:taxon-name-part></tp:taxon-name></italic> is also identical with both <tp:taxon-name><tp:taxon-name-part taxon-name-part-type="genus" reg="Helix">Helix</tp:taxon-name-part><tp:taxon-name-part taxon-name-part-type="species" reg="christinae">christinae</tp:taxon-name-part><tp:taxon-name-part taxon-name-part-type="infraspecific-rank">var.</tp:taxon-name-part><tp:taxon-name-part taxon-name-part-type="variety" reg="carinifera">carinifera</tp:taxon-name-part></tp:taxon-name> and <italic><tp:taxon-name><tp:taxon-name-part taxon-name-part-type="genus" reg="Helix">Helix</tp:taxon-name-part><tp:taxon-name-part taxon-name-part-type="species" reg="subsimilis">subsimilis</tp:taxon-name-part></tp:taxon-name></italic>, and therefore, it is also treated as a junior synonym.</p></tp:treatment-sec><tp:treatment-sec><!--Section generated to contain objects referenced in tp:taxon-treatment.--><fig id="F11" position="float" orientation="portrait"><object-id xmlns:xlink="http://www.w3.org/1999/xlink" content-type="doi" xlink:type="simple">10.3897/zookeys.1086.77408.figure11</object-id><object-id xmlns:xlink="http://www.w3.org/1999/xlink" content-type="arpha" xlink:type="simple">C64E5545-29F2-58B3-B3D6-702B8E5A931D</object-id><label>Figure 11.</label><caption><p>Distribution of <italic><tp:taxon-name><tp:taxon-name-part taxon-name-part-type="genus" reg="Laeocathaica">Laeocathaica</tp:taxon-name-part></tp:taxon-name></italic> species in China (detail from Fig. <xref ref-type="fig" rid="F2">2A</xref>).</p></caption><graphic xmlns:xlink="http://www.w3.org/1999/xlink" xlink:href="zookeys-1086-033-g011.jpg" position="float" orientation="portrait" xlink:type="simple" id="oo_646386.jpg"><uri content-type="original_file" xlink:type="simple">https://binary.pensoft.net/fig/646386</uri></graphic></fig><fig id="F2" position="float" orientation="portrait"><object-id xmlns:xlink="http://www.w3.org/1999/xlink" content-type="doi" xlink:type="simple">10.3897/zookeys.1086.77408.figure2</object-id><object-id xmlns:xlink="http://www.w3.org/1999/xlink" content-type="arpha" xlink:type="simple">1DB59872-4D8D-5188-8FC5-E98613BAFB91</object-id><label>Figure 2.</label><caption><p>Distribution of the genus <italic><tp:taxon-name><tp:taxon-name-part taxon-name-part-type="genus" reg="Laeocathaica">Laeocathaica</tp:taxon-name-part></tp:taxon-name></italic> in China <bold>A</bold> see Figs <xref ref-type="fig" rid="F8">8</xref>, <xref ref-type="fig" rid="F11">11</xref>, <xref ref-type="fig" rid="F17">17</xref>, <xref ref-type="fig" rid="F24">24</xref> for details <bold>B</bold> see Fig. <xref ref-type="fig" rid="F14">14</xref> for detail.</p></caption><graphic xmlns:xlink="http://www.w3.org/1999/xlink" xlink:href="zookeys-1086-033-g002.jpg" position="float" orientation="portrait" xlink:type="simple" id="oo_646377.jpg"><uri content-type="original_file" xlink:type="simple">https://binary.pensoft.net/fig/646377</uri></graphic></fig></tp:treatment-sec><ref-list><ref id="B10"><mixed-citation xmlns:xlink="http://www.w3.org/1999/xlink" xlink:type="simple"><person-group><name name-style="western"><surname>Möllendorff</surname><given-names>OF von</given-names></name></person-group> (<year>1884</year>) Materialien zur Fauna von China. Jahrbücher der Deutschen Malakozoologischen Gesellschaft 11: 162–181; 307–390. <ext-link xlink:type="simple" ext-link-type="uri" xlink:href="https://biodiversitylibrary.org/page/16289265">https://biodiversitylibrary.org/page/16289265</ext-link></mixed-citation></ref><ref id="B6"><mixed-citation xmlns:xlink="http://www.w3.org/1999/xlink" xlink:type="simple"><person-group><name name-style="western"><surname>Gredler</surname><given-names>VM</given-names></name></person-group> (<year>1884</year>) <article-title>Zur Conchylien-Fauna von China. VI. Stück. Archiv für Naturgeschichte.</article-title><volume>50</volume>(<issue>2</issue>): <fpage>257</fpage>–<lpage>280</lpage>. <ext-link xlink:type="simple" ext-link-type="uri" xlink:href="https://www.biodiversitylibrary.org/page/6459964">https://www.biodiversitylibrary.org/page/6459964</ext-link></mixed-citation></ref><ref id="B11"><mixed-citation xmlns:xlink="http://www.w3.org/1999/xlink" xlink:type="simple"><person-group><name name-style="western"><surname>Möllendorff</surname><given-names>OF von</given-names></name></person-group> (<year>1899</year>) <article-title>Binnen-Mollusken aus Westchina und Central-Asien I.</article-title><source>Annuaire du Musée Zoologique de l’Académie Impériale des Sciences de Saint Pétersbourg</source><volume>4</volume>: <fpage>46</fpage>–<lpage>142</lpage>. <ext-link xlink:type="simple" ext-link-type="doi" xlink:href="10.5962/bhl.title.13125">https://doi.org/10.5962/bhl.title.13125</ext-link></mixed-citation></ref><ref id="B19"><mixed-citation xmlns:xlink="http://www.w3.org/1999/xlink" xlink:type="simple"><person-group><name name-style="western"><surname>Yen</surname><given-names>T-C</given-names></name></person-group> (<year>1939</year>) <source>Die chinesischen Land- und Süßwasser-Gastropoden des Natur-Museums Senckenberg.</source><publisher-name>Abhandlungen der Senckenbergischen Naturforschenden Gesellschaft</publisher-name>, <publisher-loc>Frankfurt am Main</publisher-loc>, <size units="page">233 pp</size>. [pls. 1–16]</mixed-citation></ref><ref id="B20"><mixed-citation xmlns:xlink="http://www.w3.org/1999/xlink" xlink:type="simple"><person-group><name name-style="western"><surname>Zilch</surname><given-names>A</given-names></name></person-group> (<year>1968</year>) Die Typen und Typoide des Natur-Museums Senckenberg, 41: <tp:taxon-name><tp:taxon-name-part taxon-name-part-type="phylum">Mollusca</tp:taxon-name-part></tp:taxon-name>, <tp:taxon-name><tp:taxon-name-part taxon-name-part-type="family">Bradybaenidae</tp:taxon-name-part></tp:taxon-name>, <tp:taxon-name><tp:taxon-name-part taxon-name-part-type="subfamily">Bradybaeninae</tp:taxon-name-part></tp:taxon-name>. Archiv für Molluskenkunde 98(3/4): 155–207.</mixed-citation></ref><ref id="B4"><mixed-citation xmlns:xlink="http://www.w3.org/1999/xlink" xlink:type="simple"><person-group><name name-style="western"><surname>Chen</surname><given-names>D-N</given-names></name><name name-style="western"><surname>Zhang</surname><given-names>G-Q</given-names></name></person-group> (<year>2004</year>) <source>Fauna Sinica Invertebrata Vol. 37 (<tp:taxon-name><tp:taxon-name-part taxon-name-part-type="phylum">Mollusca</tp:taxon-name-part></tp:taxon-name>: <tp:taxon-name><tp:taxon-name-part taxon-name-part-type="class">Gastropoda</tp:taxon-name-part></tp:taxon-name>: <tp:taxon-name><tp:taxon-name-part taxon-name-part-type="order">Stylommatophora</tp:taxon-name-part></tp:taxon-name>: <tp:taxon-name><tp:taxon-name-part taxon-name-part-type="family">Bradybaenidae</tp:taxon-name-part></tp:taxon-name>).</source><publisher-name>Science Press</publisher-name>, <publisher-loc>Beijing</publisher-loc>, <size units="page">482 pp</size>. [pls. 1–8]</mixed-citation></ref><ref id="B18"><mixed-citation xmlns:xlink="http://www.w3.org/1999/xlink" xlink:type="simple"><person-group><name name-style="western"><surname>Wu</surname><given-names>M</given-names></name></person-group> (<year>2004</year>) <article-title>Preliminary phylogenetic study of <tp:taxon-name><tp:taxon-name-part taxon-name-part-type="family">Bradybaenidae</tp:taxon-name-part></tp:taxon-name> (<tp:taxon-name><tp:taxon-name-part taxon-name-part-type="class">Gastropoda</tp:taxon-name-part></tp:taxon-name>: <tp:taxon-name><tp:taxon-name-part taxon-name-part-type="order">Stylommatophora</tp:taxon-name-part></tp:taxon-name>: <tp:taxon-name><tp:taxon-name-part taxon-name-part-type="superfamily">Helicoidea</tp:taxon-name-part></tp:taxon-name>).</article-title><source>Malacologica</source><volume>46</volume>: <fpage>79</fpage>–<lpage>125</lpage>. <ext-link xlink:type="simple" ext-link-type="uri" xlink:href="https://www.biodiversitylibrary.org/page/28112649">https://www.biodiversitylibrary.org/page/28112649</ext-link></mixed-citation></ref><ref id="B1"><mixed-citation xmlns:xlink="http://www.w3.org/1999/xlink" xlink:type="simple"><person-group><name name-style="western"><surname>Adams</surname><given-names>H</given-names></name></person-group> (<year>1870</year>) <article-title>Descriptions of ten new species of land and freshwater shells collected by Robert Swinhoe, Esq., in China and Formosa.</article-title><source>Proceedings of the Zoological Society of London</source><volume>1870</volume>: <fpage>377</fpage>–<lpage>379</lpage>. [pl. 27] <ext-link xlink:type="simple" ext-link-type="uri" xlink:href="https://www.biodiversitylibrary.org/page/28555227">https://www.biodiversitylibrary.org/page/28555227</ext-link></mixed-citation></ref></ref-list></tp:taxon-treatment>
