# Supplementary material for: ﻿A review of the genus Laeocathaica Möllendorff, 1899 (Gastropoda, Pulmonata, Camaenidae)
Source: Zookeys. 2022 Feb 15;1086:33–76. doi: 10.3897/zookeys.1086.77408 (PMC8863766; doi:10.3897/zookeys.1086.77408)
Supplement: XML Treatment for Laeocathaica dityla [file zookeys.1086.77408-treatment9.xml]

<!DOCTYPE tp:taxon-treatment
  PUBLIC "-//TaxonX//DTD Taxonomic Treatment Publishing DTD v0 20100105//EN" "tax-treatment-NSO.dtd">
<tp:taxon-treatment xmlns:tp="http://www.plazi.org/taxpub"><tp:treatment-meta><kwd-group><label>Taxon classification</label><kwd>
                <named-content content-type="kingdom">Animalia</named-content>
              </kwd><kwd>
                <named-content content-type="order">Stylommatophora</named-content>
              </kwd><kwd>
                <named-content content-type="family">Bradybaenidae</named-content>
              </kwd></kwd-group><mixed-citation publication-type="journal"><person-group><name><surname>Páll-Gergely</surname><given-names>Barna</given-names></name><name><surname>Hunyadi</surname><given-names>András</given-names></name><name><surname>Meng</surname><given-names>Kaibaryer</given-names></name><name><surname>Fekete</surname><given-names>Judit</given-names></name></person-group><article-title>﻿A review of the genus <italic><tp:taxon-name><tp:taxon-name-part taxon-name-part-type="genus" reg="Laeocathaica">Laeocathaica</tp:taxon-name-part></tp:taxon-name></italic> Möllendorff, 1899 (<tp:taxon-name><tp:taxon-name-part taxon-name-part-type="class">Gastropoda</tp:taxon-name-part></tp:taxon-name>, <tp:taxon-name><tp:taxon-name-part taxon-name-part-type="infraclass">Pulmonata</tp:taxon-name-part></tp:taxon-name>, <tp:taxon-name><tp:taxon-name-part taxon-name-part-type="family">Camaenidae</tp:taxon-name-part></tp:taxon-name>)</article-title><source>Zookeys</source><day>15</day><month>02</month><year>2022</year><volume>1086</volume><fpage>33</fpage><lpage>76</lpage><pub-id pub-id-type="doi">10.3897/zookeys.1086.77408</pub-id></mixed-citation></tp:treatment-meta><tp:nomenclature><label>﻿</label><tp:taxon-name>
              <object-id xmlns:xlink="http://www.w3.org/1999/xlink" content-type="arpha" xlink:type="simple">57EEB676-18ED-5EE0-AF81-D0569A38DFFA</object-id>
              <tp:taxon-name-part taxon-name-part-type="genus" reg="Laeocathaica">Laeocathaica</tp:taxon-name-part>
              <tp:taxon-name-part taxon-name-part-type="species" reg="dityla">dityla</tp:taxon-name-part>
            </tp:taxon-name><tp:taxon-authority>Möllendorff, 1899</tp:taxon-authority><xref ref-type="fig" rid="F16">Figure 16</xref><tp:nomenclature-citation-list><tp:nomenclature-citation><tp:taxon-name>
                  <tp:taxon-name-part taxon-name-part-type="genus" reg="Laeocathaica">Laeocathaica</tp:taxon-name-part>
                  <tp:taxon-name-part taxon-name-part-type="species" reg="dityla">dityla</tp:taxon-name-part>
                </tp:taxon-name><comment>Möllendorff, 1899: 99–100, pl. 6, fig. 8.</comment></tp:nomenclature-citation><tp:nomenclature-citation><tp:taxon-name>
                  <tp:taxon-name-part taxon-name-part-type="genus" reg="Laeocathaica">Laeocathaica</tp:taxon-name-part>
                  <tp:taxon-name-part taxon-name-part-type="species" reg="dityla">dityla</tp:taxon-name-part>
                </tp:taxon-name><comment>. – <xref ref-type="bibr" rid="B19">Yen 1939</xref>: 149, pl. 15, fig. 42.</comment></tp:nomenclature-citation><tp:nomenclature-citation><tp:taxon-name><tp:taxon-name-part taxon-name-part-type="genus" reg="Laeocathaica">Laeocathaica</tp:taxon-name-part> (<tp:taxon-name-part taxon-name-part-type="subgenus" reg="Laeocathaica">Laeocathaica</tp:taxon-name-part>) <tp:taxon-name-part taxon-name-part-type="species" reg="dityla">dityla</tp:taxon-name-part></tp:taxon-name><comment>. – <xref ref-type="bibr" rid="B20">Zilch 1968</xref>: 174.</comment></tp:nomenclature-citation><tp:nomenclature-citation><tp:taxon-name>
                  <tp:taxon-name-part taxon-name-part-type="genus" reg="Laeocathaica">Laeocathaica</tp:taxon-name-part>
                  <tp:taxon-name-part taxon-name-part-type="species" reg="dityla">dityla</tp:taxon-name-part>
                </tp:taxon-name><comment>. – <xref ref-type="bibr" rid="B4">Chen and Zhang 2004</xref>: 332, fig. 324.</comment></tp:nomenclature-citation></tp:nomenclature-citation-list></tp:nomenclature><tp:treatment-sec sec-type="type material" id="SECID0EUPBI"><title>Type material.</title><p>SO-Gansu, zw. Li-tshia-pu u. Hsi-gu-tsheng, coll. Möllendorff ex coll. Potanin 776, <named-content xmlns:xlink="http://www.w3.org/1999/xlink" content-type="dwc:institutional_code" xlink:type="simple">SMF</named-content> 9086 (lectotype, Fig. <xref ref-type="fig" rid="F16">16A</xref>) • Same data, <named-content xmlns:xlink="http://www.w3.org/1999/xlink" content-type="dwc:institutional_code" xlink:type="simple">SMF</named-content> 9087 (paralectotype); Tshiu-dsei-dsy, coll. Möllendorff ex coll. Potanin 22, <named-content xmlns:xlink="http://www.w3.org/1999/xlink" content-type="dwc:institutional_code" xlink:type="simple">SMF</named-content> 9088/1 (paralectotype).</p></tp:treatment-sec><tp:treatment-sec sec-type="material" id="SECID0EKQBI"><title>New material.</title><p>China • 4 shells; Gansu, Longnan Shi, Dangchang Xian, Guanting Zhen, 1.5 km north of Guanting towards Dangchang (locality code: 2016/88); <named-content xmlns:xlink="http://www.w3.org/1999/xlink" content-type="dwc:verbatimCoordinates" xlink:type="simple"><named-content content-type="geo-json" specific-use="{&#34;type&#34;:&#34;Point&#34;,&#34;coordinates&#34;:[104.541167,33.846717]}" id="NCID0ETQBI" xlink:type="simple">33°50.803'N, 104°32.470'E</named-content></named-content>; 1815 m a.s.l.; 02 June 2016; A. Hunyadi leg.; <abbrev xmlns:xlink="http://www.w3.org/1999/xlink" xlink:title="Collection András Hunyadi" id="ABBRID0EYQBI" xlink:type="simple">HA</abbrev> (Fig. <xref ref-type="fig" rid="F16">16C</xref>) • 5 shells; Gansu, Longnan Shi, Wudu Xian, Hanwang Zhen, Wanxiangdong, serpentine leading to the cave (locality code: 2016/84); <named-content xmlns:xlink="http://www.w3.org/1999/xlink" content-type="dwc:verbatimCoordinates" xlink:type="simple"><named-content content-type="geo-json" specific-use="{&#34;type&#34;:&#34;Point&#34;,&#34;coordinates&#34;:[104.997933,33.339717]}" id="NCID0EDRBI" xlink:type="simple">33°20.383'N, 104°59.876'E</named-content></named-content>; 1010 m a.s.l.; 01 June 2016; A. Hunyadi leg.; <abbrev xmlns:xlink="http://www.w3.org/1999/xlink" xlink:title="Collection András Hunyadi" id="ABBRID0EIRBI" xlink:type="simple">HA</abbrev> (Fig. <xref ref-type="fig" rid="F16">16B</xref>) • 1 shell; Gansu, Longnan Shi, Dangchang Xian, Lianghekou Xiang, eastern edge of Lianghekou Cun (locality code: 2016/90); <named-content xmlns:xlink="http://www.w3.org/1999/xlink" content-type="dwc:verbatimCoordinates" xlink:type="simple"><named-content content-type="geo-json" specific-use="{&#34;type&#34;:&#34;Point&#34;,&#34;coordinates&#34;:[104.489650,33.693117]}" id="NCID0ETRBI" xlink:type="simple">33°41.587'N, 104°29.379'E</named-content></named-content>; 02 June 2016; A. Hunyadi leg.; <abbrev xmlns:xlink="http://www.w3.org/1999/xlink" xlink:title="Collection András Hunyadi" id="ABBRID0EYRBI" xlink:type="simple">HA</abbrev> • 9 shells; Gansu, Longnan Shi, Wudu Xian, Jiaogong Zhen, 1.5 km west of Chenjiaba Cun, Zhaoyangdong, below the cave (locality code: 2016/95); <named-content xmlns:xlink="http://www.w3.org/1999/xlink" content-type="dwc:verbatimCoordinates" xlink:type="simple"><named-content content-type="geo-json" specific-use="{&#34;type&#34;:&#34;Point&#34;,&#34;coordinates&#34;:[104.654767,33.532067]}" id="NCID0E6RBI" xlink:type="simple">33°31.924'N, 104°39.286'E</named-content></named-content>; 1175 m a.s.l.; 04 June 2016; A. Hunyadi leg.; <abbrev xmlns:xlink="http://www.w3.org/1999/xlink" xlink:title="Collection András Hunyadi" id="ABBRID0EESBI" xlink:type="simple">HA</abbrev> • 1 shells; Gansu, Longnan Shi, Wudu Xian, Chengguan Zhen, northwest of Jiezhou Botanical Garden, hill above the city (locality code: 2016/86); <named-content xmlns:xlink="http://www.w3.org/1999/xlink" content-type="dwc:verbatimCoordinates" xlink:type="simple"><named-content content-type="geo-json" specific-use="{&#34;type&#34;:&#34;Point&#34;,&#34;coordinates&#34;:[104.925400,33.396817]}" id="NCID0ELSBI" xlink:type="simple">33°23.809'N, 104°55.524'E</named-content></named-content>; 1035 m a.s.l.; 01 June 2016; A. Hunyadi leg.; <abbrev xmlns:xlink="http://www.w3.org/1999/xlink" xlink:title="Collection András Hunyadi" id="ABBRID0EQSBI" xlink:type="simple">HA</abbrev> • 2 shells; Gansu, Dangchangxian, Shawanxiang, 401 km point along R212 (locality code: 20110422C); <named-content xmlns:xlink="http://www.w3.org/1999/xlink" content-type="dwc:verbatimCoordinates" xlink:type="simple"><named-content content-type="geo-json" specific-use="{&#34;type&#34;:&#34;Point&#34;,&#34;coordinates&#34;:[104.554000,33.634450]}" id="NCID0EXSBI" xlink:type="simple">33°38.067'N, 104°33.240'E</named-content></named-content>; 1258 m a.s.l.; 21 April 2011; Y. Nakahara, K. Okubo &amp; K. Otani leg.; <abbrev xmlns:xlink="http://www.w3.org/1999/xlink" xlink:title="Collection Barna Páll-Gergely" id="ABBRID0E3SBI" xlink:type="simple">PGB</abbrev>.</p><fig id="F16" position="float" orientation="portrait"><object-id xmlns:xlink="http://www.w3.org/1999/xlink" content-type="doi" xlink:type="simple">10.3897/zookeys.1086.77408.figure16</object-id><object-id xmlns:xlink="http://www.w3.org/1999/xlink" content-type="arpha" xlink:type="simple">69B471A3-C853-51A9-B0E1-377CECD0ABB2</object-id><label>Figure 16.</label><caption><p><italic><tp:taxon-name><tp:taxon-name-part taxon-name-part-type="genus" reg="Laeocathaica">Laeocathaica</tp:taxon-name-part><tp:taxon-name-part taxon-name-part-type="species" reg="dityla">dityla</tp:taxon-name-part></tp:taxon-name></italic><bold>A</bold> lectotype (<named-content xmlns:xlink="http://www.w3.org/1999/xlink" content-type="dwc:institutional_code" xlink:type="simple">SMF</named-content> 9086) <bold>B</bold> 2016/84 <bold>C</bold> 2016/88. Scale bar: 10 mm. All photographs: B. Páll-Gergely.</p></caption><graphic xmlns:xlink="http://www.w3.org/1999/xlink" xlink:href="zookeys-1086-033-g016.jpg" position="float" orientation="portrait" xlink:type="simple" id="oo_646391.jpg"><uri content-type="original_file" xlink:type="simple">https://binary.pensoft.net/fig/646391</uri></graphic></fig></tp:treatment-sec><tp:treatment-sec sec-type="distribution" id="SECID0ECUBI"><title>Distribution.</title><p>New samples were collected along the Bailong and Minjiang rivers (Fig. <xref ref-type="fig" rid="F17">17</xref>).</p><fig id="F17" position="float" orientation="portrait"><object-id xmlns:xlink="http://www.w3.org/1999/xlink" content-type="doi" xlink:type="simple">10.3897/zookeys.1086.77408.figure17</object-id><object-id xmlns:xlink="http://www.w3.org/1999/xlink" content-type="arpha" xlink:type="simple">C536E76B-42A0-5A24-BB72-DA37C487FA66</object-id><label>Figure 17.</label><caption><p>Distribution of <italic><tp:taxon-name><tp:taxon-name-part taxon-name-part-type="genus" reg="Laeocathaica">Laeocathaica</tp:taxon-name-part></tp:taxon-name></italic> species in China (<bold>A</bold> in Fig. <xref ref-type="fig" rid="F2">2</xref>).</p></caption><graphic xmlns:xlink="http://www.w3.org/1999/xlink" xlink:href="zookeys-1086-033-g017.jpg" position="float" orientation="portrait" xlink:type="simple" id="oo_646392.jpg"><uri content-type="original_file" xlink:type="simple">https://binary.pensoft.net/fig/646392</uri></graphic></fig></tp:treatment-sec><tp:treatment-sec><!--Section generated to contain objects referenced in tp:taxon-treatment.--><fig id="F2" position="float" orientation="portrait"><object-id xmlns:xlink="http://www.w3.org/1999/xlink" content-type="doi" xlink:type="simple">10.3897/zookeys.1086.77408.figure2</object-id><object-id xmlns:xlink="http://www.w3.org/1999/xlink" content-type="arpha" xlink:type="simple">1DB59872-4D8D-5188-8FC5-E98613BAFB91</object-id><label>Figure 2.</label><caption><p>Distribution of the genus <italic><tp:taxon-name><tp:taxon-name-part taxon-name-part-type="genus" reg="Laeocathaica">Laeocathaica</tp:taxon-name-part></tp:taxon-name></italic> in China <bold>A</bold> see Figs <xref ref-type="fig" rid="F8">8</xref>, <xref ref-type="fig" rid="F11">11</xref>, <xref ref-type="fig" rid="F17">17</xref>, <xref ref-type="fig" rid="F24">24</xref> for details <bold>B</bold> see Fig. <xref ref-type="fig" rid="F14">14</xref> for detail.</p></caption><graphic xmlns:xlink="http://www.w3.org/1999/xlink" xlink:href="zookeys-1086-033-g002.jpg" position="float" orientation="portrait" xlink:type="simple" id="oo_646377.jpg"><uri content-type="original_file" xlink:type="simple">https://binary.pensoft.net/fig/646377</uri></graphic></fig><fig id="F8" position="float" orientation="portrait"><object-id xmlns:xlink="http://www.w3.org/1999/xlink" content-type="doi" xlink:type="simple">10.3897/zookeys.1086.77408.figure8</object-id><object-id xmlns:xlink="http://www.w3.org/1999/xlink" content-type="arpha" xlink:type="simple">7490344D-D920-5614-B356-0BEE7B3F1D39</object-id><label>Figure 8.</label><caption><p>Distribution of <italic><tp:taxon-name><tp:taxon-name-part taxon-name-part-type="genus" reg="Laeocathaica">Laeocathaica</tp:taxon-name-part><tp:taxon-name-part taxon-name-part-type="species" reg="amdoana">amdoana</tp:taxon-name-part></tp:taxon-name></italic> Möllendorff, 1899 in China (detail from Fig. <xref ref-type="fig" rid="F2">2A</xref>).</p></caption><graphic xmlns:xlink="http://www.w3.org/1999/xlink" xlink:href="zookeys-1086-033-g008.jpg" position="float" orientation="portrait" xlink:type="simple" id="oo_646383.jpg"><uri content-type="original_file" xlink:type="simple">https://binary.pensoft.net/fig/646383</uri></graphic></fig><fig id="F11" position="float" orientation="portrait"><object-id xmlns:xlink="http://www.w3.org/1999/xlink" content-type="doi" xlink:type="simple">10.3897/zookeys.1086.77408.figure11</object-id><object-id xmlns:xlink="http://www.w3.org/1999/xlink" content-type="arpha" xlink:type="simple">C64E5545-29F2-58B3-B3D6-702B8E5A931D</object-id><label>Figure 11.</label><caption><p>Distribution of <italic><tp:taxon-name><tp:taxon-name-part taxon-name-part-type="genus" reg="Laeocathaica">Laeocathaica</tp:taxon-name-part></tp:taxon-name></italic> species in China (detail from Fig. <xref ref-type="fig" rid="F2">2A</xref>).</p></caption><graphic xmlns:xlink="http://www.w3.org/1999/xlink" xlink:href="zookeys-1086-033-g011.jpg" position="float" orientation="portrait" xlink:type="simple" id="oo_646386.jpg"><uri content-type="original_file" xlink:type="simple">https://binary.pensoft.net/fig/646386</uri></graphic></fig><fig id="F24" position="float" orientation="portrait"><object-id xmlns:xlink="http://www.w3.org/1999/xlink" content-type="doi" xlink:type="simple">10.3897/zookeys.1086.77408.figure24</object-id><object-id xmlns:xlink="http://www.w3.org/1999/xlink" content-type="arpha" xlink:type="simple">99F82E5F-22B0-5FBD-9A7A-C0B67B3638B0</object-id><label>Figure 24.</label><caption><p>Distribution of <italic><tp:taxon-name><tp:taxon-name-part taxon-name-part-type="genus" reg="Laeocathaica">Laeocathaica</tp:taxon-name-part></tp:taxon-name></italic> species in China (<bold>A</bold> in Fig. <xref ref-type="fig" rid="F2">2</xref>).</p></caption><graphic xmlns:xlink="http://www.w3.org/1999/xlink" xlink:href="zookeys-1086-033-g024.jpg" position="float" orientation="portrait" xlink:type="simple" id="oo_646399.jpg"><uri content-type="original_file" xlink:type="simple">https://binary.pensoft.net/fig/646399</uri></graphic></fig><fig id="F14" position="float" orientation="portrait"><object-id xmlns:xlink="http://www.w3.org/1999/xlink" content-type="doi" xlink:type="simple">10.3897/zookeys.1086.77408.figure14</object-id><object-id xmlns:xlink="http://www.w3.org/1999/xlink" content-type="arpha" xlink:type="simple">285329E9-7936-5A7A-9D2B-7D8555C9BAE4</object-id><label>Figure 14.</label><caption><p>Distribution of <italic><tp:taxon-name><tp:taxon-name-part taxon-name-part-type="genus" reg="Laeocathaica">Laeocathaica</tp:taxon-name-part></tp:taxon-name></italic> species in China (<bold>B</bold> in Fig. <xref ref-type="fig" rid="F2">2</xref>).</p></caption><graphic xmlns:xlink="http://www.w3.org/1999/xlink" xlink:href="zookeys-1086-033-g014.jpg" position="float" orientation="portrait" xlink:type="simple" id="oo_646389.jpg"><uri content-type="original_file" xlink:type="simple">https://binary.pensoft.net/fig/646389</uri></graphic></fig></tp:treatment-sec><ref-list><ref id="B19"><mixed-citation xmlns:xlink="http://www.w3.org/1999/xlink" xlink:type="simple"><person-group><name name-style="western"><surname>Yen</surname><given-names>T-C</given-names></name></person-group> (<year>1939</year>) <source>Die chinesischen Land- und Süßwasser-Gastropoden des Natur-Museums Senckenberg.</source><publisher-name>Abhandlungen der Senckenbergischen Naturforschenden Gesellschaft</publisher-name>, <publisher-loc>Frankfurt am Main</publisher-loc>, <size units="page">233 pp</size>. [pls. 1–16]</mixed-citation></ref><ref id="B20"><mixed-citation xmlns:xlink="http://www.w3.org/1999/xlink" xlink:type="simple"><person-group><name name-style="western"><surname>Zilch</surname><given-names>A</given-names></name></person-group> (<year>1968</year>) Die Typen und Typoide des Natur-Museums Senckenberg, 41: <tp:taxon-name><tp:taxon-name-part taxon-name-part-type="phylum">Mollusca</tp:taxon-name-part></tp:taxon-name>, <tp:taxon-name><tp:taxon-name-part taxon-name-part-type="family">Bradybaenidae</tp:taxon-name-part></tp:taxon-name>, <tp:taxon-name><tp:taxon-name-part taxon-name-part-type="subfamily">Bradybaeninae</tp:taxon-name-part></tp:taxon-name>. Archiv für Molluskenkunde 98(3/4): 155–207.</mixed-citation></ref><ref id="B4"><mixed-citation xmlns:xlink="http://www.w3.org/1999/xlink" xlink:type="simple"><person-group><name name-style="western"><surname>Chen</surname><given-names>D-N</given-names></name><name name-style="western"><surname>Zhang</surname><given-names>G-Q</given-names></name></person-group> (<year>2004</year>) <source>Fauna Sinica Invertebrata Vol. 37 (<tp:taxon-name><tp:taxon-name-part taxon-name-part-type="phylum">Mollusca</tp:taxon-name-part></tp:taxon-name>: <tp:taxon-name><tp:taxon-name-part taxon-name-part-type="class">Gastropoda</tp:taxon-name-part></tp:taxon-name>: <tp:taxon-name><tp:taxon-name-part taxon-name-part-type="order">Stylommatophora</tp:taxon-name-part></tp:taxon-name>: <tp:taxon-name><tp:taxon-name-part taxon-name-part-type="family">Bradybaenidae</tp:taxon-name-part></tp:taxon-name>).</source><publisher-name>Science Press</publisher-name>, <publisher-loc>Beijing</publisher-loc>, <size units="page">482 pp</size>. [pls. 1–8]</mixed-citation></ref></ref-list></tp:taxon-treatment>
