# Supplementary material for: ﻿A review of the genus Laeocathaica Möllendorff, 1899 (Gastropoda, Pulmonata, Camaenidae)
Source: Zookeys. 2022 Feb 15;1086:33–76. doi: 10.3897/zookeys.1086.77408 (PMC8863766; doi:10.3897/zookeys.1086.77408)
Supplement: XML Treatment for Laeocathaica hisanoi [file zookeys.1086.77408-treatment12.xml]

<!DOCTYPE tp:taxon-treatment
  PUBLIC "-//TaxonX//DTD Taxonomic Treatment Publishing DTD v0 20100105//EN" "tax-treatment-NSO.dtd">
<tp:taxon-treatment xmlns:tp="http://www.plazi.org/taxpub"><tp:treatment-meta><kwd-group><label>Taxon classification</label><kwd>
                <named-content content-type="kingdom">Animalia</named-content>
              </kwd><kwd>
                <named-content content-type="order">Stylommatophora</named-content>
              </kwd><kwd>
                <named-content content-type="family">Bradybaenidae</named-content>
              </kwd></kwd-group><mixed-citation publication-type="journal"><person-group><name><surname>Páll-Gergely</surname><given-names>Barna</given-names></name><name><surname>Hunyadi</surname><given-names>András</given-names></name><name><surname>Meng</surname><given-names>Kaibaryer</given-names></name><name><surname>Fekete</surname><given-names>Judit</given-names></name></person-group><article-title>﻿A review of the genus <italic><tp:taxon-name><tp:taxon-name-part taxon-name-part-type="genus" reg="Laeocathaica">Laeocathaica</tp:taxon-name-part></tp:taxon-name></italic> Möllendorff, 1899 (<tp:taxon-name><tp:taxon-name-part taxon-name-part-type="class">Gastropoda</tp:taxon-name-part></tp:taxon-name>, <tp:taxon-name><tp:taxon-name-part taxon-name-part-type="infraclass">Pulmonata</tp:taxon-name-part></tp:taxon-name>, <tp:taxon-name><tp:taxon-name-part taxon-name-part-type="family">Camaenidae</tp:taxon-name-part></tp:taxon-name>)</article-title><source>Zookeys</source><day>15</day><month>02</month><year>2022</year><volume>1086</volume><fpage>33</fpage><lpage>76</lpage><pub-id pub-id-type="doi">10.3897/zookeys.1086.77408</pub-id></mixed-citation></tp:treatment-meta><tp:nomenclature><label>﻿</label><tp:taxon-name>
              <object-id xmlns:xlink="http://www.w3.org/1999/xlink" content-type="arpha" xlink:type="simple">7F75939E-72C5-547A-9F9E-2F3491F4A6DE</object-id>
              <tp:taxon-name-part taxon-name-part-type="genus" reg="Laeocathaica">Laeocathaica</tp:taxon-name-part>
              <tp:taxon-name-part taxon-name-part-type="species" reg="hisanoi">hisanoi</tp:taxon-name-part>
              <object-id xmlns:xlink="http://www.w3.org/1999/xlink" content-type="zoobank" xlink:type="simple">http://zoobank.org/F273CAC1-E575-426C-ACA6-A16F6CB80171</object-id>
            </tp:taxon-name><tp:taxon-authority>Páll-Gergely</tp:taxon-authority><tp:taxon-status xmlns:xlink="http://www.w3.org/1999/xlink" xlink:type="simple">sp. nov.</tp:taxon-status><xref ref-type="fig" rid="F20">Figure 20D</xref></tp:nomenclature><tp:treatment-sec sec-type="type material" id="SECID0EIJCI"><title>Type material.</title><p><bold><italic>Holotype</italic></bold> China • S Kansu, China, coll. S. Hisano, 24.05.204, <named-content xmlns:xlink="http://www.w3.org/1999/xlink" content-type="dwc:institutional_code" xlink:type="simple">SMF</named-content> 336708 (D: 11.6 mm, H: 5.2 mm) (Fig. <xref ref-type="fig" rid="F20">20D</xref>).<bold><italic>Paratype</italic></bold> China • Same data as for holotype; <named-content xmlns:xlink="http://www.w3.org/1999/xlink" content-type="dwc:institutional_code" xlink:type="simple">SMF</named-content> 363469.</p></tp:treatment-sec><tp:treatment-sec sec-type="diagnosis" id="SECID0ECKCI"><title>Diagnosis.</title><p>A small <italic><tp:taxon-name><tp:taxon-name-part taxon-name-part-type="genus" reg="Laeocathaica">Laeocathaica</tp:taxon-name-part></tp:taxon-name></italic> species with many (8.5) whorls, conical dorsal side, rounded body whorl and single, small basal tooth that is situated close to the columella.</p></tp:treatment-sec><tp:treatment-sec sec-type="description" id="SECID0EPKCI"><title>Description.</title><p>Shell sinistral, depressed, dorsal side conical with protruding apex, body whorl shouldered; colour chalk white with a single brownish belt below shoulder; entire shell consists of 8.5 whorls, protoconch consists of 1.75–2 whorls, very finely granulose, conspicuously elevated compared to first teleoconch whorls; teleoconch with fine, irregular growth lines, without any notable sculpture, although both examined shells were corroded; last quarter whorl with slight subsutural furrow; aperture semilunar, very strongly oblique to shell axis; peristome sharp, very slightly expanded dorsally, with thickening situated behind peristome edge; basal tooth blunt, elongated, situated ca. at the middle of basal peristome; parietal callus inconspicuous, appears only as thick calcareous layer; umbilicus open, narrow, shows all whorl, with the last half of body whorl extremely widened, resulting in a “9”-shape.</p><p><bold>Measurements</bold> (in mm): D: 11.5–11.6; H: 5.2–5.3 (<italic>n</italic> = 2).</p></tp:treatment-sec><tp:treatment-sec sec-type="Differential diagnosis" id="SECID0E1KCI"><title>Differential diagnosis.</title><p>The most similar species is <italic><tp:taxon-name><tp:taxon-name-part taxon-name-part-type="genus" reg="Laeocathaica">L.</tp:taxon-name-part><tp:taxon-name-part taxon-name-part-type="species" reg="polytyla">polytyla</tp:taxon-name-part></tp:taxon-name></italic>, which is usually larger, has one whorl more, has a more elevated spire with a domed dorsal side, a rounded body whorl, and a comparatively smaller basal tooth situated closer to the columella.</p></tp:treatment-sec><tp:treatment-sec sec-type="etymology" id="SECID0ELLCI"><title>Etymology.</title><p>This new species is named after S. Hisano, who collected the type material.</p></tp:treatment-sec><tp:treatment-sec sec-type="distribution" id="SECID0EQLCI"><title>Distribution.</title><p>This new species is known from a single museum sample only, consisting of two shells.</p><fig id="F20" position="float" orientation="portrait"><object-id xmlns:xlink="http://www.w3.org/1999/xlink" content-type="doi" xlink:type="simple">10.3897/zookeys.1086.77408.figure20</object-id><object-id xmlns:xlink="http://www.w3.org/1999/xlink" content-type="arpha" xlink:type="simple">28EC65A7-C43A-515A-B766-EABE36684F9A</object-id><label>Figure 20.</label><caption><p><italic><tp:taxon-name><tp:taxon-name-part taxon-name-part-type="genus" reg="Laeocathaica">Laeocathaica</tp:taxon-name-part></tp:taxon-name></italic> species <bold>A</bold><italic><tp:taxon-name><tp:taxon-name-part taxon-name-part-type="genus" reg="Laeocathaica">Laeocathaica</tp:taxon-name-part><tp:taxon-name-part taxon-name-part-type="species" reg="polytyla">polytyla</tp:taxon-name-part></tp:taxon-name></italic> Möllendorff, 1899, lectotype (<named-content xmlns:xlink="http://www.w3.org/1999/xlink" content-type="dwc:institutional_code" xlink:type="simple">SMF</named-content> 9198) <bold>B</bold><italic><tp:taxon-name><tp:taxon-name-part taxon-name-part-type="genus" reg="Laeocathaica">Laeocathaica</tp:taxon-name-part><tp:taxon-name-part taxon-name-part-type="species" reg="polytyla">polytyla</tp:taxon-name-part></tp:taxon-name></italic>, 2016/78 <bold>C</bold><italic><tp:taxon-name><tp:taxon-name-part taxon-name-part-type="genus" reg="Laeocathaica">Laeocathaica</tp:taxon-name-part><tp:taxon-name-part taxon-name-part-type="species" reg="polytyla">polytyla</tp:taxon-name-part></tp:taxon-name></italic>, 2016/65 <bold>D</bold><italic><tp:taxon-name><tp:taxon-name-part taxon-name-part-type="genus" reg="Laeocathaica">Laeocathaica</tp:taxon-name-part><tp:taxon-name-part taxon-name-part-type="species" reg="hisanoi">hisanoi</tp:taxon-name-part></tp:taxon-name></italic> sp. nov. (holotype, <named-content xmlns:xlink="http://www.w3.org/1999/xlink" content-type="dwc:institutional_code" xlink:type="simple">SMF</named-content> 336708). Scale bar: 10 mm. All photographs: B. Páll-Gergely.</p></caption><graphic xmlns:xlink="http://www.w3.org/1999/xlink" xlink:href="zookeys-1086-033-g020.jpg" position="float" orientation="portrait" xlink:type="simple" id="oo_646395.jpg"><uri content-type="original_file" xlink:type="simple">https://binary.pensoft.net/fig/646395</uri></graphic></fig></tp:treatment-sec></tp:taxon-treatment>
