# Supplementary material for: ﻿A review of the genus Laeocathaica Möllendorff, 1899 (Gastropoda, Pulmonata, Camaenidae)
Source: Zookeys. 2022 Feb 15;1086:33–76. doi: 10.3897/zookeys.1086.77408 (PMC8863766; doi:10.3897/zookeys.1086.77408)
Supplement: XML Treatment for Laeocathaica minwui [file zookeys.1086.77408-treatment14.xml]

<!DOCTYPE tp:taxon-treatment
  PUBLIC "-//TaxonX//DTD Taxonomic Treatment Publishing DTD v0 20100105//EN" "tax-treatment-NSO.dtd">
<tp:taxon-treatment xmlns:tp="http://www.plazi.org/taxpub"><tp:treatment-meta><kwd-group><label>Taxon classification</label><kwd>
                <named-content content-type="kingdom">Animalia</named-content>
              </kwd><kwd>
                <named-content content-type="order">Stylommatophora</named-content>
              </kwd><kwd>
                <named-content content-type="family">Bradybaenidae</named-content>
              </kwd></kwd-group><mixed-citation publication-type="journal"><person-group><name><surname>Páll-Gergely</surname><given-names>Barna</given-names></name><name><surname>Hunyadi</surname><given-names>András</given-names></name><name><surname>Meng</surname><given-names>Kaibaryer</given-names></name><name><surname>Fekete</surname><given-names>Judit</given-names></name></person-group><article-title>﻿A review of the genus <italic><tp:taxon-name><tp:taxon-name-part taxon-name-part-type="genus" reg="Laeocathaica">Laeocathaica</tp:taxon-name-part></tp:taxon-name></italic> Möllendorff, 1899 (<tp:taxon-name><tp:taxon-name-part taxon-name-part-type="class">Gastropoda</tp:taxon-name-part></tp:taxon-name>, <tp:taxon-name><tp:taxon-name-part taxon-name-part-type="infraclass">Pulmonata</tp:taxon-name-part></tp:taxon-name>, <tp:taxon-name><tp:taxon-name-part taxon-name-part-type="family">Camaenidae</tp:taxon-name-part></tp:taxon-name>)</article-title><source>Zookeys</source><day>15</day><month>02</month><year>2022</year><volume>1086</volume><fpage>33</fpage><lpage>76</lpage><pub-id pub-id-type="doi">10.3897/zookeys.1086.77408</pub-id></mixed-citation></tp:treatment-meta><tp:nomenclature><label>﻿</label><tp:taxon-name>
              <object-id xmlns:xlink="http://www.w3.org/1999/xlink" content-type="arpha" xlink:type="simple">083421BC-C53C-5D7A-9A2A-77EA57F4A71F</object-id>
              <tp:taxon-name-part taxon-name-part-type="genus" reg="Laeocathaica">Laeocathaica</tp:taxon-name-part>
              <tp:taxon-name-part taxon-name-part-type="species" reg="minwui">minwui</tp:taxon-name-part>
              <object-id xmlns:xlink="http://www.w3.org/1999/xlink" content-type="zoobank" xlink:type="simple">http://zoobank.org/C96CE473-3692-4306-9AB2-2AEFDA307824</object-id>
            </tp:taxon-name><tp:taxon-authority>Páll-Gergely</tp:taxon-authority><tp:taxon-status xmlns:xlink="http://www.w3.org/1999/xlink" xlink:type="simple">sp. nov.</tp:taxon-status><xref ref-type="fig" rid="F21">Figure 21</xref></tp:nomenclature><tp:treatment-sec sec-type="type material" id="SECID0EOTCI"><title>Type material.</title><p><bold><italic>Holotype</italic></bold> China • China, O. Sy-tshuan, coll. C.R. Boettger ex coll. Möllendorff ex coll. L. Fuchs, <named-content xmlns:xlink="http://www.w3.org/1999/xlink" content-type="dwc:institutional_code" xlink:type="simple">SMF</named-content> 95019 (D = 23.1, H = 9.1) (Fig. <xref ref-type="fig" rid="F21">21</xref>). <bold><italic>Paratypes</italic></bold> China • Yangtze-Tal, coll. Jetschin ex coll. Beddome, <named-content xmlns:xlink="http://www.w3.org/1999/xlink" content-type="dwc:institutional_code" xlink:type="simple">SMF</named-content> 95020/1 (mixed sample with <italic><tp:taxon-name><tp:taxon-name-part taxon-name-part-type="genus" reg="Laeocathaica">L.</tp:taxon-name-part><tp:taxon-name-part taxon-name-part-type="species" reg="carinifera">carinifera</tp:taxon-name-part></tp:taxon-name></italic>) • W. China, Sy-tshuan, coll. Kobelt ex coll. Möllendorff, <named-content xmlns:xlink="http://www.w3.org/1999/xlink" content-type="dwc:institutional_code" xlink:type="simple">SMF</named-content> 6920/1 (det. Wu 2008, labelled as <italic><tp:taxon-name><tp:taxon-name-part taxon-name-part-type="genus" reg="Laeocathaica">L.</tp:taxon-name-part><tp:taxon-name-part taxon-name-part-type="species" reg="christinae">christinae</tp:taxon-name-part></tp:taxon-name></italic>) • China: Hupei: Kao-cha-hien, coll. O. Boettger ex coll. B. Schmacker, 1893, <named-content xmlns:xlink="http://www.w3.org/1999/xlink" content-type="dwc:institutional_code" xlink:type="simple">SMF</named-content> 24263/1 (det. Wu 2008, labelled as <italic><tp:taxon-name><tp:taxon-name-part taxon-name-part-type="genus" reg="Laeocathaica">L.</tp:taxon-name-part><tp:taxon-name-part taxon-name-part-type="species" reg="christinae">christinae</tp:taxon-name-part></tp:taxon-name></italic>) • China, O. Sy-tshuan, coll. Möllendorff, <named-content xmlns:xlink="http://www.w3.org/1999/xlink" content-type="dwc:institutional_code" xlink:type="simple">SMF</named-content> 24255a/5 • China: Chang-Yang, coll. O. Boettger ex coll. M. Schmacker, <named-content xmlns:xlink="http://www.w3.org/1999/xlink" content-type="dwc:institutional_code" xlink:type="simple">SMF</named-content> 42563/2 • Moupin, leg. Abbé David, <abbrev xmlns:xlink="http://www.w3.org/1999/xlink" xlink:title="Muséum National d’Histoire Naturelle" id="ABBRID0EZVCI" xlink:type="simple">MNHN</abbrev>-IM-2014-7939/14 (probably erroneous locality).</p></tp:treatment-sec><tp:treatment-sec sec-type="diagnosis" id="SECID0E4VCI"><title>Diagnosis.</title><p>A rather large <italic><tp:taxon-name><tp:taxon-name-part taxon-name-part-type="genus" reg="Laeocathaica">Laeocathaica</tp:taxon-name-part></tp:taxon-name></italic> species with a sharp keel, a domed dorsal side, an oval aperture and a marmorated ventral side.</p></tp:treatment-sec><tp:treatment-sec sec-type="description" id="SECID0EKWCI"><title>Description.</title><p>Shell sinistral, depressed, with domed dorsal side, keel strong, situated in the middle of body whorl, whitish; dorsal side latte-coloured, with darker and paler areas alternating as the shell grows; ventral side with white and pale brownish (latte) spiral bands forming a marmorated colour pattern; inner side of umbilicus with brownish spiral band; protoconch light brownish, ca. 1.5 whorls, finely granulose, slightly protrudes above first whorls of teleoconch; entire shell consists of six whorls; dorsal side finely ribbed, ventral side smoother, only with growth lines; umbilicus ca. one third of shell width; shows all whorls; periumbilical keel absent; aperture oblique to shell axis, oval, without incision at the position of keel; peristome white, expanded and slightly thickened, but not reflexed (only in direction of umbilicus); parietal callus practically absent, only with some additional translucent calcareous layer.</p><p><bold>Measurements (in mm)</bold>: D = 23.1, H = 9.1 (holotype).</p></tp:treatment-sec><tp:treatment-sec sec-type="Differential diagnosis" id="SECID0ETWCI"><title>Differential diagnosis.</title><p><italic><tp:taxon-name><tp:taxon-name-part taxon-name-part-type="genus" reg="Laeocathaica">Laeocathaica</tp:taxon-name-part><tp:taxon-name-part taxon-name-part-type="species" reg="minwui">minwui</tp:taxon-name-part></tp:taxon-name></italic> sp. nov. has been confused with <italic><tp:taxon-name><tp:taxon-name-part taxon-name-part-type="genus" reg="Laeocathaica">L.</tp:taxon-name-part><tp:taxon-name-part taxon-name-part-type="species" reg="christinae">christinae</tp:taxon-name-part></tp:taxon-name></italic> in museum collections, probably due to the lack of examination of the types of <italic><tp:taxon-name><tp:taxon-name-part taxon-name-part-type="genus" reg="Laeocathaica">L.</tp:taxon-name-part><tp:taxon-name-part taxon-name-part-type="species" reg="christinae">christinae</tp:taxon-name-part></tp:taxon-name></italic>. However, <italic><tp:taxon-name><tp:taxon-name-part taxon-name-part-type="genus" reg="Laeocathaica">L.</tp:taxon-name-part><tp:taxon-name-part taxon-name-part-type="species" reg="christinae">christinae</tp:taxon-name-part></tp:taxon-name></italic> has a flatter dorsal side, a more upper-situated peripheral keel, a darker brown (instead of latte) colour, a more uniformly white ventral side with a brown spiral band inside the umbilicus, and brownish spots. In contrast, in the new species the ventral side is characterised by a marmorated (marbled-like) pattern resulted by the fusing of whitish and pale brown spiral bands. <italic><tp:taxon-name><tp:taxon-name-part taxon-name-part-type="genus" reg="Laeocathaica">Laeocathaica</tp:taxon-name-part><tp:taxon-name-part taxon-name-part-type="species" reg="filippina">filippina</tp:taxon-name-part></tp:taxon-name></italic> has a notched aperture at the position of the peripheral keel, a more brownish colour, and a less marmorated ventral side. See also Table <xref ref-type="table" rid="T3">3</xref>.</p><fig id="F21" position="float" orientation="portrait"><object-id xmlns:xlink="http://www.w3.org/1999/xlink" content-type="doi" xlink:type="simple">10.3897/zookeys.1086.77408.figure21</object-id><object-id xmlns:xlink="http://www.w3.org/1999/xlink" content-type="arpha" xlink:type="simple">077BACEB-3D16-5BA7-B477-18C32B2D8C7B</object-id><label>Figure 21.</label><caption><p><italic><tp:taxon-name><tp:taxon-name-part taxon-name-part-type="genus" reg="Laeocathaica">Laeocathaica</tp:taxon-name-part><tp:taxon-name-part taxon-name-part-type="species" reg="minwui">minwui</tp:taxon-name-part></tp:taxon-name></italic> sp. nov. (holotype, <named-content xmlns:xlink="http://www.w3.org/1999/xlink" content-type="dwc:institutional_code" xlink:type="simple">SMF</named-content> 95019). Scale bar: 10 mm. Photographs: B. Páll-Gergely.</p></caption><graphic xmlns:xlink="http://www.w3.org/1999/xlink" xlink:href="zookeys-1086-033-g021.jpg" position="float" orientation="portrait" xlink:type="simple" id="oo_646396.jpg"><uri content-type="original_file" xlink:type="simple">https://binary.pensoft.net/fig/646396</uri></graphic></fig><table-wrap id="T3" position="float" orientation="portrait"><label>Table 3.</label><caption><p>Differences between <italic><tp:taxon-name><tp:taxon-name-part taxon-name-part-type="genus" reg="Laeocathaica">L.</tp:taxon-name-part><tp:taxon-name-part taxon-name-part-type="species" reg="carinifera">carinifera</tp:taxon-name-part></tp:taxon-name></italic>, <italic><tp:taxon-name><tp:taxon-name-part taxon-name-part-type="genus" reg="Laeocathaica">L.</tp:taxon-name-part><tp:taxon-name-part taxon-name-part-type="species" reg="christinae">christinae</tp:taxon-name-part></tp:taxon-name></italic>, <italic><tp:taxon-name><tp:taxon-name-part taxon-name-part-type="genus" reg="Laeocathaica">L.</tp:taxon-name-part><tp:taxon-name-part taxon-name-part-type="species" reg="filippina">filippina</tp:taxon-name-part></tp:taxon-name></italic>, and <italic><tp:taxon-name><tp:taxon-name-part taxon-name-part-type="genus" reg="Laeocathaica">L.</tp:taxon-name-part><tp:taxon-name-part taxon-name-part-type="species" reg="minwui">minwui</tp:taxon-name-part></tp:taxon-name></italic> sp. nov.</p></caption><table id="TID0EQBBI" rules="all"><tbody><tr><th rowspan="1" colspan="1">Species</th><th rowspan="1" colspan="1">Dorsal surface</th><th rowspan="1" colspan="1">Keel on body whorl</th><th rowspan="1" colspan="1">Aperture (palatal part)</th><th rowspan="1" colspan="1">Colour of dorsal side</th><th rowspan="1" colspan="1">Ventral side</th></tr><tr><td rowspan="1" colspan="1">
                      <italic>
                        <tp:taxon-name><tp:taxon-name-part taxon-name-part-type="genus" reg="Laeocathaica">L.</tp:taxon-name-part><tp:taxon-name-part taxon-name-part-type="species" reg="carinifera">carinifera</tp:taxon-name-part></tp:taxon-name>
                      </italic>
                    </td><td rowspan="1" colspan="1">domed</td><td rowspan="1" colspan="1">acute, in the middle of body whorl</td><td rowspan="1" colspan="1">rounded</td><td rowspan="1" colspan="1">lighter and darker brownish patches alternate rather abruptly resulting in a mosaic-like structure</td><td rowspan="1" colspan="1">umbilicus narrow, colour pale, or light and darker stripes alternate</td></tr><tr><td rowspan="1" colspan="1">
                      <italic>
                        <tp:taxon-name><tp:taxon-name-part taxon-name-part-type="genus" reg="Laeocathaica">L.</tp:taxon-name-part><tp:taxon-name-part taxon-name-part-type="species" reg="christinae">christinae</tp:taxon-name-part></tp:taxon-name>
                      </italic>
                    </td><td rowspan="1" colspan="1">nearly flat/ slightly domed</td><td rowspan="1" colspan="1">blunt to acute, upper part of body whorl</td><td rowspan="1" colspan="1">rounded</td><td rowspan="1" colspan="1">same as in <italic><tp:taxon-name><tp:taxon-name-part taxon-name-part-type="genus" reg="Laeocathaica"/><tp:taxon-name-part taxon-name-part-type="species" reg="carinifera">carinifera</tp:taxon-name-part></tp:taxon-name></italic>, just brown colour darker and there is usually a brown and a white spiral band</td><td rowspan="1" colspan="1">umbilicus wider, mostly white with slender darker radial stripes and dark dots</td></tr><tr><td rowspan="1" colspan="1">
                      <italic>
                        <tp:taxon-name><tp:taxon-name-part taxon-name-part-type="genus" reg="Laeocathaica">L.</tp:taxon-name-part><tp:taxon-name-part taxon-name-part-type="species" reg="filippina">filippina</tp:taxon-name-part></tp:taxon-name>
                      </italic>
                    </td><td rowspan="1" colspan="1">domed</td><td rowspan="1" colspan="1">acute, upper part of body whorl</td><td rowspan="1" colspan="1">notched</td><td rowspan="1" colspan="1">paler than <italic><tp:taxon-name><tp:taxon-name-part taxon-name-part-type="genus" reg="Laeocathaica"/><tp:taxon-name-part taxon-name-part-type="species" reg="carinifera">carinifera</tp:taxon-name-part></tp:taxon-name></italic> and <italic><tp:taxon-name><tp:taxon-name-part taxon-name-part-type="genus" reg="Laeocathaica"/><tp:taxon-name-part taxon-name-part-type="species" reg="christinae">christinae</tp:taxon-name-part></tp:taxon-name></italic>, light and brown patches alternate smoothly</td><td rowspan="1" colspan="1">umbilicus wider, similar to <italic><tp:taxon-name><tp:taxon-name-part taxon-name-part-type="genus" reg="Laeocathaica"/><tp:taxon-name-part taxon-name-part-type="species" reg="minwui">minwui</tp:taxon-name-part></tp:taxon-name></italic> sp. nov., but paler and less nicely marmorated</td></tr><tr><td rowspan="1" colspan="1"><italic><tp:taxon-name><tp:taxon-name-part taxon-name-part-type="genus" reg="Laeocathaica">L.</tp:taxon-name-part><tp:taxon-name-part taxon-name-part-type="species" reg="minwui">minwui</tp:taxon-name-part></tp:taxon-name></italic> sp. nov.</td><td rowspan="1" colspan="1">domed</td><td rowspan="1" colspan="1">acute, upper part of body whorl</td><td rowspan="1" colspan="1">rounded</td><td rowspan="1" colspan="1">mostly cream/latte-coloured, lighter and darker patches alternate smoothly</td><td rowspan="1" colspan="1">umbilicus wider, latte and white spiral bands form a marmorated pattern</td></tr></tbody></table></table-wrap></tp:treatment-sec><tp:treatment-sec sec-type="etymology" id="SECID0EDBDI"><title>Etymology.</title><p>This new species is dedicated to and named after Dr. Min Wu, the leading expert of Chinese <tp:taxon-name><tp:taxon-name-part taxon-name-part-type="family">Camaenidae</tp:taxon-name-part></tp:taxon-name>.</p></tp:treatment-sec><tp:treatment-sec sec-type="distribution" id="SECID0EOBDI"><title>Distribution.</title><p>This new species is only known from historical samples from the Yangtze valley. Other samples labelled as being collected from Sichuan are not precise enough to understand their geographic origin.</p></tp:treatment-sec></tp:taxon-treatment>
