# Supplementary material for: ﻿A review of the genus Laeocathaica Möllendorff, 1899 (Gastropoda, Pulmonata, Camaenidae)
Source: Zookeys. 2022 Feb 15;1086:33–76. doi: 10.3897/zookeys.1086.77408 (PMC8863766; doi:10.3897/zookeys.1086.77408)
Supplement: XML Treatment for Laeocathaica pewzowi [file zookeys.1086.77408-treatment16.xml]

<!DOCTYPE tp:taxon-treatment
  PUBLIC "-//TaxonX//DTD Taxonomic Treatment Publishing DTD v0 20100105//EN" "tax-treatment-NSO.dtd">
<tp:taxon-treatment xmlns:tp="http://www.plazi.org/taxpub"><tp:treatment-meta><kwd-group><label>Taxon classification</label><kwd>
                <named-content content-type="kingdom">Animalia</named-content>
              </kwd><kwd>
                <named-content content-type="order">Stylommatophora</named-content>
              </kwd><kwd>
                <named-content content-type="family">Bradybaenidae</named-content>
              </kwd></kwd-group><mixed-citation publication-type="journal"><person-group><name><surname>Páll-Gergely</surname><given-names>Barna</given-names></name><name><surname>Hunyadi</surname><given-names>András</given-names></name><name><surname>Meng</surname><given-names>Kaibaryer</given-names></name><name><surname>Fekete</surname><given-names>Judit</given-names></name></person-group><article-title>﻿A review of the genus <italic><tp:taxon-name><tp:taxon-name-part taxon-name-part-type="genus" reg="Laeocathaica">Laeocathaica</tp:taxon-name-part></tp:taxon-name></italic> Möllendorff, 1899 (<tp:taxon-name><tp:taxon-name-part taxon-name-part-type="class">Gastropoda</tp:taxon-name-part></tp:taxon-name>, <tp:taxon-name><tp:taxon-name-part taxon-name-part-type="infraclass">Pulmonata</tp:taxon-name-part></tp:taxon-name>, <tp:taxon-name><tp:taxon-name-part taxon-name-part-type="family">Camaenidae</tp:taxon-name-part></tp:taxon-name>)</article-title><source>Zookeys</source><day>15</day><month>02</month><year>2022</year><volume>1086</volume><fpage>33</fpage><lpage>76</lpage><pub-id pub-id-type="doi">10.3897/zookeys.1086.77408</pub-id></mixed-citation></tp:treatment-meta><tp:nomenclature><label>﻿</label><tp:taxon-name>
              <object-id xmlns:xlink="http://www.w3.org/1999/xlink" content-type="arpha" xlink:type="simple">57271559-08DD-5D51-9D5F-81449392DA7F</object-id>
              <tp:taxon-name-part taxon-name-part-type="genus" reg="Laeocathaica">Laeocathaica</tp:taxon-name-part>
              <tp:taxon-name-part taxon-name-part-type="species" reg="pewzowi">pewzowi</tp:taxon-name-part>
            </tp:taxon-name><tp:taxon-authority>(Möllendorff, 1899)</tp:taxon-authority><xref ref-type="fig" rid="F23">Figure 23C, D</xref><tp:nomenclature-citation-list><tp:nomenclature-citation><tp:taxon-name>
                  <tp:taxon-name-part taxon-name-part-type="genus" reg="Laeocathaica">Laeocathaica</tp:taxon-name-part>
                  <tp:taxon-name-part taxon-name-part-type="species" reg="pewzowi">pewzowi</tp:taxon-name-part>
                </tp:taxon-name><comment>Möllendorff, 1899: 98, pl. 6, figs 4, 4a.</comment></tp:nomenclature-citation><tp:nomenclature-citation><tp:taxon-name>
                  <tp:taxon-name-part taxon-name-part-type="genus" reg="Laeocathaica">Laeocathaica</tp:taxon-name-part>
                  <tp:taxon-name-part taxon-name-part-type="species" reg="pewzowi">pewzowi</tp:taxon-name-part>
                </tp:taxon-name><comment>. – <xref ref-type="bibr" rid="B19">Yen 1939</xref>: 149, pl. 15, fig. 40.</comment></tp:nomenclature-citation><tp:nomenclature-citation><tp:taxon-name><tp:taxon-name-part taxon-name-part-type="genus" reg="Laeocathaica">Laeocathaica</tp:taxon-name-part> (<tp:taxon-name-part taxon-name-part-type="subgenus" reg="Laeocathaica">Laeocathaica</tp:taxon-name-part>) <tp:taxon-name-part taxon-name-part-type="species" reg="pewzowi">pewzowi</tp:taxon-name-part></tp:taxon-name><comment>. – <xref ref-type="bibr" rid="B20">Zilch 1968</xref>: 174.</comment></tp:nomenclature-citation><tp:nomenclature-citation><tp:taxon-name>
                  <tp:taxon-name-part taxon-name-part-type="genus" reg="Laeocathaica">Laeocathaica</tp:taxon-name-part>
                  <tp:taxon-name-part taxon-name-part-type="species" reg="pewzowi">pewzowi</tp:taxon-name-part>
                </tp:taxon-name><comment>. – <xref ref-type="bibr" rid="B4">Chen and Zhang 2004</xref>: 329, fig. 320.</comment></tp:nomenclature-citation><tp:nomenclature-citation><tp:taxon-name>
                  <tp:taxon-name-part taxon-name-part-type="genus" reg="Laeocathaica">Laeocathaica</tp:taxon-name-part>
                  <tp:taxon-name-part taxon-name-part-type="species" reg="pewzowi">pewzowi</tp:taxon-name-part>
                </tp:taxon-name><comment>. – <xref ref-type="bibr" rid="B17">Schileyko 2004</xref>: 1686, fig. 2174a.</comment></tp:nomenclature-citation></tp:nomenclature-citation-list></tp:nomenclature><tp:treatment-sec sec-type="type material" id="SECID0E1MDI"><title>Type material.</title><p>S-Gansu, Wen-hsien, coll. Möllendorff ex coll. Potanin 248, 661, 793, <named-content xmlns:xlink="http://www.w3.org/1999/xlink" content-type="dwc:institutional_code" xlink:type="simple">SMF</named-content> 9084 (lectotype, Fig. <xref ref-type="fig" rid="F23">23C, D</xref>) • Same data, <named-content xmlns:xlink="http://www.w3.org/1999/xlink" content-type="dwc:institutional_code" xlink:type="simple">SMF</named-content> 9084/3 (paralectotypes) • Same data, coll. C. Boettger, <named-content xmlns:xlink="http://www.w3.org/1999/xlink" content-type="dwc:institutional_code" xlink:type="simple">SMF</named-content> 9084/1.</p></tp:treatment-sec><tp:treatment-sec sec-type="material" id="SECID0EQNDI"><title>Museum material.</title><p>Nung-dan b. Wen-Hsien, coll. Möllendorff, <named-content xmlns:xlink="http://www.w3.org/1999/xlink" content-type="dwc:institutional_code" xlink:type="simple">SMF</named-content> 24268/1.</p></tp:treatment-sec><tp:treatment-sec><!--Section generated to contain objects referenced in tp:taxon-treatment.--><fig id="F23" position="float" orientation="portrait"><object-id xmlns:xlink="http://www.w3.org/1999/xlink" content-type="doi" xlink:type="simple">10.3897/zookeys.1086.77408.figure23</object-id><object-id xmlns:xlink="http://www.w3.org/1999/xlink" content-type="arpha" xlink:type="simple">28DC59D8-E4E9-537A-9DA3-78A142DA9E75</object-id><label>Figure 23.</label><caption><p><italic><tp:taxon-name><tp:taxon-name-part taxon-name-part-type="genus" reg="Laeocathaica">Laeocathaica</tp:taxon-name-part></tp:taxon-name></italic> species <bold>A, B</bold><italic><tp:taxon-name><tp:taxon-name-part taxon-name-part-type="genus" reg="Laeocathaica">Laeocathaica</tp:taxon-name-part><tp:taxon-name-part taxon-name-part-type="species" reg="potanini">potanini</tp:taxon-name-part></tp:taxon-name></italic> (lectotype, <named-content xmlns:xlink="http://www.w3.org/1999/xlink" content-type="dwc:institutional_code" xlink:type="simple">SMF</named-content> 9082) <bold>C, D</bold><italic><tp:taxon-name><tp:taxon-name-part taxon-name-part-type="genus" reg="Laeocathaica">Laeocathaica</tp:taxon-name-part><tp:taxon-name-part taxon-name-part-type="species" reg="pewzowi">pewzowi</tp:taxon-name-part></tp:taxon-name></italic> (lectotype, <named-content xmlns:xlink="http://www.w3.org/1999/xlink" content-type="dwc:institutional_code" xlink:type="simple">SMF</named-content> 9084). Scale bars: 10 mm. All photographs: B. Páll-Gergely.</p></caption><graphic xmlns:xlink="http://www.w3.org/1999/xlink" xlink:href="zookeys-1086-033-g023.jpg" position="float" orientation="portrait" xlink:type="simple" id="oo_646398.jpg"><uri content-type="original_file" xlink:type="simple">https://binary.pensoft.net/fig/646398</uri></graphic></fig></tp:treatment-sec><ref-list><ref id="B19"><mixed-citation xmlns:xlink="http://www.w3.org/1999/xlink" xlink:type="simple"><person-group><name name-style="western"><surname>Yen</surname><given-names>T-C</given-names></name></person-group> (<year>1939</year>) <source>Die chinesischen Land- und Süßwasser-Gastropoden des Natur-Museums Senckenberg.</source><publisher-name>Abhandlungen der Senckenbergischen Naturforschenden Gesellschaft</publisher-name>, <publisher-loc>Frankfurt am Main</publisher-loc>, <size units="page">233 pp</size>. [pls. 1–16]</mixed-citation></ref><ref id="B20"><mixed-citation xmlns:xlink="http://www.w3.org/1999/xlink" xlink:type="simple"><person-group><name name-style="western"><surname>Zilch</surname><given-names>A</given-names></name></person-group> (<year>1968</year>) Die Typen und Typoide des Natur-Museums Senckenberg, 41: <tp:taxon-name><tp:taxon-name-part taxon-name-part-type="phylum">Mollusca</tp:taxon-name-part></tp:taxon-name>, <tp:taxon-name><tp:taxon-name-part taxon-name-part-type="family">Bradybaenidae</tp:taxon-name-part></tp:taxon-name>, <tp:taxon-name><tp:taxon-name-part taxon-name-part-type="subfamily">Bradybaeninae</tp:taxon-name-part></tp:taxon-name>. Archiv für Molluskenkunde 98(3/4): 155–207.</mixed-citation></ref><ref id="B4"><mixed-citation xmlns:xlink="http://www.w3.org/1999/xlink" xlink:type="simple"><person-group><name name-style="western"><surname>Chen</surname><given-names>D-N</given-names></name><name name-style="western"><surname>Zhang</surname><given-names>G-Q</given-names></name></person-group> (<year>2004</year>) <source>Fauna Sinica Invertebrata Vol. 37 (<tp:taxon-name><tp:taxon-name-part taxon-name-part-type="phylum">Mollusca</tp:taxon-name-part></tp:taxon-name>: <tp:taxon-name><tp:taxon-name-part taxon-name-part-type="class">Gastropoda</tp:taxon-name-part></tp:taxon-name>: <tp:taxon-name><tp:taxon-name-part taxon-name-part-type="order">Stylommatophora</tp:taxon-name-part></tp:taxon-name>: <tp:taxon-name><tp:taxon-name-part taxon-name-part-type="family">Bradybaenidae</tp:taxon-name-part></tp:taxon-name>).</source><publisher-name>Science Press</publisher-name>, <publisher-loc>Beijing</publisher-loc>, <size units="page">482 pp</size>. [pls. 1–8]</mixed-citation></ref><ref id="B17"><mixed-citation xmlns:xlink="http://www.w3.org/1999/xlink" xlink:type="simple"><person-group><name name-style="western"><surname>Schileyko</surname><given-names>AA</given-names></name></person-group> (<year>2004</year>) <article-title>Treatise on Recent terrestrial pulmonate molluscs Part 12. <tp:taxon-name><tp:taxon-name-part taxon-name-part-type="family">Bradybaenidae</tp:taxon-name-part></tp:taxon-name>, <tp:taxon-name><tp:taxon-name-part taxon-name-part-type="family">Monadeniidae</tp:taxon-name-part></tp:taxon-name>, <tp:taxon-name><tp:taxon-name-part taxon-name-part-type="family">Xanthonychidae</tp:taxon-name-part></tp:taxon-name>, <tp:taxon-name><tp:taxon-name-part taxon-name-part-type="family">Epiphragmophoridae</tp:taxon-name-part></tp:taxon-name>, <tp:taxon-name><tp:taxon-name-part taxon-name-part-type="family">Helminthoglyptidae</tp:taxon-name-part></tp:taxon-name>, <tp:taxon-name><tp:taxon-name-part taxon-name-part-type="family">Elonidae</tp:taxon-name-part></tp:taxon-name>, <tp:taxon-name><tp:taxon-name-part taxon-name-part-type="family">Humboldtianidae</tp:taxon-name-part></tp:taxon-name>, <tp:taxon-name><tp:taxon-name-part taxon-name-part-type="family">Sphincterochilidae</tp:taxon-name-part></tp:taxon-name>, <tp:taxon-name><tp:taxon-name-part taxon-name-part-type="family">Cochlicellidae</tp:taxon-name-part></tp:taxon-name>.</article-title><source>Ruthenica, Supplement</source><volume>2</volume>: <fpage>1627</fpage>–<lpage>1763</lpage>.</mixed-citation></ref></ref-list></tp:taxon-treatment>
